# Supplementary material for: Noninvasive detection and prognostic stratification of biliary tract cancer using cell-free DNA fragmentomics: a model development and validation study
Source: Mol Biomed. 2026 May 21;7:72. doi: 10.1186/s43556-026-00468-7 (PMC13194824; doi:10.1186/s43556-026-00468-7)
Supplement: Supplementary file 1 — Supplementary Material 1 [file 43556_2026_468_MOESM1_ESM.xlsx]

## Sheet: Sheet1
GeneID	Name	pvalue	cancer_mean	noncancer_mean	diff
ENSG00000132855	ANGPTL3	6.63829e-07	0.104988	-0.370981	0.47597
ENSG00000080910	CFHR2	8.27186e-07	-0.237329	-0.670048	0.432719
ENSG00000152147	GEMIN6	1.27758e-06	0.328802	-0.0238071	0.352609
ENSG00000168062	BATF2	5.0879e-06	-0.217089	-0.641474	0.424384
ENSG00000128694	OSGEPL1	5.33773e-06	0.644805	0.364407	0.280398
ENSG00000172361	CFAP53	8.57451e-06	0.395588	0.0991811	0.296407
ENSG00000118271	TTR	9.75161e-06	-0.715284	-1.15947	0.44419
ENSG00000162616	DNAJB4	1.27308e-05	0.597028	0.320725	0.276303
ENSG00000133398	MED10	1.30274e-05	0.257498	-0.0119604	0.269459
ENSG00000114942	EEF1B2	2.17321e-05	0.72111	0.510366	0.210743
ENSG00000148584	A1CF	2.84084e-05	-0.417439	-0.840669	0.42323
ENSG00000153086	ACMSD	3.20822e-05	-0.473512	-0.88142	0.407908
ENSG00000033178	UBA6	4.85596e-05	0.572397	0.29799	0.274407
ENSG00000154262	ABCA6	5.01562e-05	-0.028774	-0.366448	0.337674
ENSG00000141338	ABCA8	5.29283e-05	-0.0174369	-0.330131	0.312694
ENSG00000275835	TUBGCP5	5.7054e-05	0.270144	-0.00161094	0.271755
ENSG00000104760	FGL1	6.76571e-05	-0.0169119	-0.351193	0.334281
ENSG00000071282	LMCD1	6.98423e-05	0.631129	0.407725	0.223405
ENSG00000108375	RNF43	7.36334e-05	-0.122773	-0.473176	0.350403
ENSG00000182585	EPGN	9.97534e-05	-0.137118	-0.483051	0.345934
ENSG00000250722	SELENOP	0.000122624	-0.162213	-0.485515	0.323302
ENSG00000155275	TRMT44	0.000135834	0.670676	0.477953	0.192723
ENSG00000143257	NR1I3	0.000140051	-0.235049	-0.556042	0.320993
ENSG00000134538	SLCO1B1	0.000141484	-0.0496852	-0.415292	0.365607
ENSG00000160799	CCDC12	0.000153455	1.05911	0.90169	0.15742
ENSG00000125870	SNRPB2	0.000156593	0.342953	0.0722362	0.270717
ENSG00000047457	CP	0.00016976	-0.0982537	-0.420423	0.322169
ENSG00000106823	ECM2	0.000185816	0.236111	-0.0381308	0.274242
ENSG00000171234	UGT2B7	0.000193401	-0.323064	-0.65058	0.327517
ENSG00000164323	CFAP97	0.000224514	0.2599	0.00971529	0.250184
ENSG00000144712	CAND2	0.000231276	0.212338	-0.0433088	0.255646
ENSG00000138379	MSTN	0.000233572	-0.107758	-0.45095	0.343192
ENSG00000087008	ACOX3	0.000240589	0.653484	0.462387	0.191097
ENSG00000112339	HBS1L	0.000245376	0.536273	0.326687	0.209586
ENSG00000154144	TBRG1	0.00025522	0.296605	0.0222575	0.274347
ENSG00000197142	ACSL5	0.000270683	0.217028	-0.0258346	0.242863
ENSG00000179151	EDC3	0.000273344	0.164668	-0.0882787	0.252947
ENSG00000114378	HYAL1	0.00027603	-0.165783	-0.459578	0.293794
ENSG00000171560	FGA	0.000295532	-0.294079	-0.592098	0.298019
ENSG00000198523	PLN	0.000304279	-0.0920897	-0.415106	0.323016
ENSG00000188931	CFAP126	0.000310244	-0.0931207	-0.387055	0.293934
ENSG00000169903	TM4SF4	0.000322505	-0.371117	-0.687797	0.31668
ENSG00000182950	CIMAP1C	0.00032564	-1.11429	-1.48478	0.370496
ENSG00000138109	CYP2C9	0.000338469	-0.64795	-1.04437	0.396417
ENSG00000136895	GARNL3	0.000341749	-0.650477	-0.988392	0.337915
ENSG00000078098	FAP	0.000345059	-0.61239	-0.940851	0.328461
ENSG00000124564	SLC17A3	0.000348399	-0.735576	-1.08753	0.351952
ENSG00000108433	GOSR2	0.000365557	0.144913	-0.114024	0.258938
ENSG00000135914	HTR2B	0.000369082	-0.127904	-0.435736	0.307832
ENSG00000105849	POLR1F	0.000379849	0.0790967	-0.182947	0.262044
ENSG00000149050	ZNF214	0.000394661	-0.485193	-0.805785	0.320591
ENSG00000128284	APOL3	0.00042592	-0.59274	-0.978579	0.385838
ENSG00000080618	CPB2	0.000429986	-0.313154	-0.608313	0.29516
ENSG00000173575	CHD2	0.000429986	0.534697	0.359181	0.175516
ENSG00000089876	DHX32	0.000434088	-0.43975	-0.720152	0.280402
ENSG00000080031	PTPRH	0.000438227	-0.700743	-0.981291	0.280548
ENSG00000114771	AADAC	0.000446615	-0.38226	-0.730549	0.348289
ENSG00000198610	AKR1C4	0.000472687	-0.232631	-0.536689	0.304058
ENSG00000171320	ESCO2	0.000486249	0.713271	0.51943	0.193841
ENSG00000116874	WARS2	0.000495491	0.408344	0.2304	0.177944
ENSG00000037042	TUBG2	0.000500173	-0.0394761	-0.312302	0.272825
ENSG00000125848	FLRT3	0.000500173	-0.351114	-0.690776	0.339662
ENSG00000168575	SLC20A2	0.000500173	-0.360722	-0.682186	0.321463
ENSG00000213424	KRT222	0.000500173	-0.277335	-0.584587	0.307252
ENSG00000160588	MPZL3	0.000504896	0.445912	0.229613	0.216299
ENSG00000115263	GCG	0.000514468	-0.322705	-0.629766	0.307061
ENSG00000138755	CXCL9	0.000524209	-0.457233	-0.810259	0.353026
ENSG00000214194	SMIM30	0.000529143	0.125111	-0.163176	0.288287
ENSG00000114455	HHLA2	0.000554472	-0.505777	-0.760587	0.25481
ENSG00000137563	GGH	0.000564916	0.423626	0.178573	0.245053
ENSG00000123500	COL10A1	0.000580926	-0.107164	-0.446224	0.33906
ENSG00000163631	ALB	0.000591833	-0.185179	-0.541912	0.356733
ENSG00000075790	BCAP29	0.000602931	0.525019	0.300605	0.224414
ENSG00000169905	TOR1AIP2	0.000602931	0.748281	0.54027	0.20801
ENSG00000141434	MEP1B	0.000608552	-0.362842	-0.685726	0.322885
ENSG00000158077	NLRP14	0.000637396	-0.496876	-0.815394	0.318518
ENSG00000118407	FILIP1	0.000655308	-0.728342	-1.06078	0.332442
ENSG00000221977	OR4E2	0.000692544	-0.230527	-0.474744	0.244217
ENSG00000115392	FANCL	0.000711891	0.20021	-0.0434324	0.243642
ENSG00000215695	RSC1A1	0.000718451	-0.408757	-0.669191	0.260434
ENSG00000253767	PCDHGA8	0.000731739	-0.0600216	-0.356153	0.296132
ENSG00000150672	DLG2	0.000765965	0.320982	0.0953118	0.22567
ENSG00000162522	NHSL3	0.000765965	0.0307312	-0.223822	0.254553
ENSG00000151729	SLC25A4	0.000780067	0.116133	-0.128137	0.244269
ENSG00000184571	PIWIL3	0.000780067	-0.399369	-0.684972	0.285603
ENSG00000109511	ANXA10	0.000794409	0.159712	-0.091797	0.251509
ENSG00000204568	MRPS18B	0.000794409	0.947109	0.808353	0.138755
ENSG00000173335	CST9	0.000808996	-0.959505	-1.27318	0.31368
ENSG00000204669	C9orf57	0.000846558	-0.42928	-0.713295	0.284015
ENSG00000122787	AKR1D1	0.000869865	-0.847266	-1.26409	0.416828
ENSG00000091732	ZC3HC1	0.000885732	0.496629	0.30584	0.190789
ENSG00000128283	CDC42EP1	0.000893766	0.239493	0.00586474	0.233628
ENSG00000162814	SPATA17	0.000893766	-0.106684	-0.367192	0.260508
ENSG00000132837	DMGDH	0.000901867	-0.264261	-0.546601	0.28234
ENSG00000184999	SLC22A10	0.000910037	-0.534589	-0.880938	0.346349
ENSG00000212124	TAS2R19	0.000943404	-0.800525	-1.13687	0.336344
ENSG00000186395	KRT10	0.000951922	-0.369469	-0.663265	0.293796
ENSG00000047578	KATNIP	0.00096917	0.396432	0.163925	0.232507
ENSG00000204252	HLA-DOA	0.000977902	-0.889476	-1.22205	0.33257
ENSG00000116703	PDC	0.00106932	-0.409181	-0.6648	0.255619
ENSG00000100814	CCNB1IP1	0.00107889	0.218874	0.0272086	0.191666
ENSG00000166348	USP54	0.00107889	-0.130045	-0.397292	0.267247
ENSG00000204514	ZNF814	0.00111794	-0.074789	-0.317733	0.242944
ENSG00000131471	AOC3	0.0011583	-0.866579	-1.18002	0.313441
ENSG00000241127	YAE1	0.0011583	0.205251	-0.0500826	0.255333
ENSG00000007908	SELE	0.00116859	-0.420599	-0.725381	0.304782
ENSG00000155256	ZFYVE27	0.00116859	0.257555	0.0198869	0.237669
ENSG00000134962	KLB	0.00117898	-0.586204	-0.949768	0.363565
ENSG00000118600	RXYLT1	0.00118944	0.192656	0.00346381	0.189192
ENSG00000117601	SERPINC1	0.00121063	-1.04727	-1.36622	0.318946
ENSG00000021461	CYP3A43	0.00122136	-1.02745	-1.34249	0.315047
ENSG00000166816	LDHD	0.00124308	-0.214095	-0.506933	0.292838
ENSG00000025434	NR1H3	0.00129894	-0.250709	-0.548039	0.29733
ENSG00000212127	TAS2R14	0.00129894	-0.263663	-0.569934	0.306271
ENSG00000120725	SIL1	0.00131039	0.591294	0.40906	0.182234
ENSG00000135108	FBXO21	0.00132193	0.00409386	-0.181374	0.185467
ENSG00000112167	SAYSD1	0.00135711	0.308098	0.113964	0.194134
ENSG00000180245	RRH	0.00136903	-0.0603535	-0.307592	0.247239
ENSG00000151929	BAG3	0.00139315	0.480432	0.334852	0.14558
ENSG00000127083	OMD	0.00143008	-0.195064	-0.492451	0.297387
ENSG00000205649	HTN3	0.00143008	0.00427758	-0.291773	0.296051
ENSG00000173239	LIPM	0.0014552	-0.452734	-0.707733	0.254999
ENSG00000079101	CLUL1	0.00146791	0.255804	0.045538	0.210266
ENSG00000115841	RMDN2	0.00146791	0.429795	0.243805	0.18599
ENSG00000141505	ASGR1	0.00146791	-0.554526	-0.902963	0.348437
ENSG00000168288	MMADHC	0.00146791	0.270345	0.05522	0.215124
ENSG00000003436	TFPI	0.00151978	0.0814986	-0.140374	0.221873
ENSG00000111339	ART4	0.00155979	-0.259531	-0.525467	0.265936
ENSG00000150527	MIA2	0.00158699	0.00211676	-0.286095	0.288212
ENSG00000167118	URM1	0.00161464	0.342286	0.155984	0.186301
ENSG00000176895	OR51A7	0.00161464	-0.518552	-0.831012	0.31246
ENSG00000181894	ZNF329	0.00161464	0.510728	0.321781	0.188947
ENSG00000167232	ZNF91	0.00162862	-0.216329	-0.437062	0.220733
ENSG00000008382	MPND	0.00165693	0.829933	0.685767	0.144167
ENSG00000151116	UEVLD	0.00165693	0.225734	0.0421178	0.183616
ENSG00000099974	DDTL	0.00167126	1.03785	0.887682	0.15017
ENSG00000161057	PSMC2	0.00167126	0.459566	0.278611	0.180955
ENSG00000158286	RNF207	0.00168569	-0.184104	-0.463528	0.279424
ENSG00000205221	VIT	0.0017446	-0.161335	-0.364056	0.202721
ENSG00000077235	GTF3C1	0.00180539	0.366137	0.152327	0.213811
ENSG00000157131	C8A	0.00182089	-0.557221	-0.901466	0.344245
ENSG00000189120	SP6	0.00182089	-0.307711	-0.549968	0.242256
ENSG00000129214	SHBG	0.00183651	-0.741689	-1.05914	0.317454
ENSG00000132840	BHMT2	0.00188412	-0.217354	-0.480276	0.262922
ENSG00000171199	OPRPN	0.00196599	-0.0229274	-0.239982	0.217055
ENSG00000162063	CCNF	0.00198275	0.472243	0.317238	0.155005
ENSG00000218819	TDRD15	0.00199964	-0.528181	-0.796877	0.268697
ENSG00000255561	FDXACB1	0.00199964	0.651532	0.479684	0.171847
ENSG00000149124	GLYAT	0.0021038	-0.775276	-1.09843	0.323159
ENSG00000198682	PAPSS2	0.00212163	0.250276	0.0747891	0.175487
ENSG00000169313	P2RY12	0.00219437	0.418675	0.232092	0.186583
ENSG00000081051	AFP	0.00221291	-0.148784	-0.373668	0.224884
ENSG00000129048	ACKR4	0.00223159	-0.10657	-0.405363	0.298793
ENSG00000104147	OIP5	0.0022885	0.416963	0.23945	0.177513
ENSG00000145321	GC	0.00232718	-0.354709	-0.656438	0.30173
ENSG00000165841	CYP2C19	0.00236646	-0.568532	-0.883851	0.315319
ENSG00000276023	DUSP14	0.00236646	0.111334	-0.0991972	0.210531
ENSG00000167588	GPD1	0.00240634	-0.847792	-1.16334	0.315548
ENSG00000047621	C12orf4	0.00242651	0.747827	0.551552	0.196275
ENSG00000060566	CREB3L3	0.00242651	-0.880123	-1.19541	0.315283
ENSG00000127220	ABHD8	0.00242651	0.578457	0.413621	0.164835
ENSG00000132485	ZRANB2	0.00246732	0.530048	0.351222	0.178825
ENSG00000135220	UGT2A3	0.00246732	-0.0621171	-0.293755	0.231638
ENSG00000267508	ZNF285	0.00250875	0.0982814	-0.125969	0.224251
ENSG00000132170	PPARG	0.0025297	-0.488815	-0.75671	0.267895
ENSG00000198146	ZNF770	0.0025297	0.52587	0.337704	0.188166
ENSG00000166035	LIPC	0.00255082	-0.761446	-1.10706	0.34561
ENSG00000243480	AMY2A	0.00255082	-0.573788	-0.918275	0.344488
ENSG00000111713	GYS2	0.00257209	-0.259955	-0.540542	0.280587
ENSG00000101266	CSNK2A1	0.00259353	0.436904	0.240344	0.19656
ENSG00000119684	MLH3	0.00259353	0.295421	0.0915845	0.203836
ENSG00000233436	BTBD18	0.00259353	-0.855217	-1.16015	0.304932
ENSG00000135503	ACVR1B	0.00261513	0.728675	0.575292	0.153383
ENSG00000154839	SKA1	0.00261513	0.397676	0.172839	0.224837
ENSG00000178662	CSRNP3	0.00261513	-0.394923	-0.690569	0.295646
ENSG00000154556	SORBS2	0.0026369	-0.414706	-0.704357	0.289651
ENSG00000090534	THPO	0.00268093	-1.31244	-1.66718	0.354745
ENSG00000117009	KMO	0.00268093	0.276237	0.0509326	0.225304
ENSG00000138835	RGS3	0.00268093	-1.2119	-1.58109	0.369192
ENSG00000162630	B3GALT2	0.00270319	-0.0942687	-0.313927	0.219658
ENSG00000196391	ZNF774	0.00270319	0.271096	0.0589231	0.212173
ENSG00000113391	ARB2A	0.00272563	0.299567	0.117618	0.18195
ENSG00000163798	SLC4A1AP	0.00272563	0.564366	0.412539	0.151827
ENSG00000125551	PLGLB2	0.00274823	-0.619209	-0.933698	0.314489
ENSG00000278828	H3C10	0.00279395	0.665506	0.513906	0.1516
ENSG00000118514	ALDH8A1	0.00284037	-0.593002	-0.865113	0.272111
ENSG00000108439	PNPO	0.00288749	0.239265	0.0170088	0.222256
ENSG00000115604	IL18R1	0.00298388	0.424189	0.265839	0.15835
ENSG00000162897	FCAMR	0.00298388	-1.15291	-1.45535	0.30244
ENSG00000116117	PARD3B	0.00300843	-0.374322	-0.605304	0.230982
ENSG00000118520	ARG1	0.00303316	-0.221238	-0.489048	0.26781
ENSG00000106804	C5	0.00305808	-0.273137	-0.515148	0.242011
ENSG00000085982	USP40	0.00308319	0.626741	0.461376	0.165365
ENSG00000161395	PGAP3	0.00310848	0.342015	0.15029	0.191724
ENSG00000143452	HORMAD1	0.00313397	-0.0834424	-0.291725	0.208283
ENSG00000171936	OR10H3	0.00313397	-0.419709	-0.661907	0.242198
ENSG00000007933	FMO3	0.00315964	-0.445126	-0.682652	0.237526
ENSG00000096401	CDC5L	0.00315964	0.786724	0.633113	0.153611
ENSG00000196878	LAMB3	0.00321157	-0.572759	-0.874397	0.301638
ENSG00000071203	MS4A12	0.00323782	-0.095065	-0.342044	0.246979
ENSG00000205362	MT1A	0.00329091	-0.579107	-0.902034	0.322927
ENSG00000119737	GPR75	0.0033448	-0.301026	-0.519513	0.218486
ENSG00000248144	ADH1C	0.00337204	-0.236491	-0.464525	0.228034
ENSG00000090402	SI	0.00339948	0.296982	0.0750032	0.221979
ENSG00000114204	SERPINI2	0.00339948	-0.0121032	-0.268105	0.256002
ENSG00000120800	UTP20	0.00342713	0.200387	-0.00674294	0.20713
ENSG00000204569	PPP1R10	0.00348304	1.11161	1.00198	0.109628
ENSG00000010322	NISCH	0.00351131	0.789573	0.656761	0.132811
ENSG00000145451	GLRA3	0.00356846	-0.221265	-0.454429	0.233163
ENSG00000115297	TLX2	0.00359736	-0.109537	-0.329697	0.220159
ENSG00000188581	KRTAP1-1	0.00359736	-0.852476	-1.14415	0.291674
ENSG00000253598	SLC10A5	0.00359736	-0.359453	-0.595473	0.23602
ENSG00000059691	GATB	0.00365579	0.263776	0.0834064	0.18037
ENSG00000123106	CCDC91	0.00368533	0.0974277	-0.122422	0.219849
ENSG00000227488	GAGE12D	0.00368533	1.75839	1.72804	0.0303502
ENSG00000116833	NR5A2	0.00371508	-0.362839	-0.575951	0.213112
ENSG00000143107	FNDC7	0.00371508	-0.243891	-0.472144	0.228254
ENSG00000089127	OAS1	0.00374505	-0.439562	-0.713516	0.273954
ENSG00000164134	NAA15	0.00377524	0.411984	0.238169	0.173815
ENSG00000275718	CCL15	0.00377524	-0.871046	-1.13117	0.260128
ENSG00000149547	EI24	0.00380566	0.0914733	-0.112781	0.204255
ENSG00000205403	CFI	0.00380566	-0.355914	-0.602716	0.246802
ENSG00000186891	TNFRSF18	0.00383629	-0.927003	-1.26889	0.341891
ENSG00000145681	HAPLN1	0.00389824	-0.520655	-0.745948	0.225293
ENSG00000174946	GPR171	0.00392955	-0.0794826	-0.319405	0.239922
ENSG00000180376	CCDC66	0.00396109	0.667844	0.501544	0.1663
ENSG00000269791	SSX4B	0.00396109	1.75832	1.72763	0.0306922
ENSG00000092208	GEMIN2	0.00402486	0.341662	0.171703	0.169959
ENSG00000243716	NPIPB5	0.00402486	-0.69711	-1.01409	0.316985
ENSG00000168028	RPSA	0.00405709	0.633878	0.487547	0.146331
ENSG00000184719	RNLS	0.00405709	0.119938	-0.116826	0.236765
ENSG00000164294	GPX8	0.00408956	-0.338784	-0.572924	0.23414
ENSG00000183421	RIPK4	0.00408956	-0.0560658	-0.284219	0.228153
ENSG00000205413	SAMD9	0.00408956	0.390424	0.223261	0.167163
ENSG00000142168	SOD1	0.00412226	0.403436	0.207895	0.195541
ENSG00000169891	REPS2	0.00412226	1.75799	1.72743	0.030566
ENSG00000138813	C4orf17	0.0041552	-0.539459	-0.795959	0.2565
ENSG00000147592	LACTB2	0.0041552	0.799797	0.652446	0.147351
ENSG00000180626	ZNF594	0.0041552	0.311006	0.137463	0.173543
ENSG00000096384	HSP90AB1	0.0042218	0.710205	0.576948	0.133257
ENSG00000150540	HNMT	0.0042218	-0.172141	-0.392043	0.219902
ENSG00000089123	TASP1	0.00425546	0.265661	0.0424069	0.223254
ENSG00000164188	RANBP3L	0.00425546	-0.74656	-1.02769	0.281129
ENSG00000136319	TTC5	0.00428936	0.472077	0.321596	0.150481
ENSG00000185247	MAGEA11	0.00428936	1.75761	1.72764	0.0299674
ENSG00000101901	ALG13	0.00432351	1.75895	1.72794	0.0310054
ENSG00000046774	MAGEC2	0.00439255	1.75698	1.72739	0.0295887
ENSG00000091482	SMPX	0.00439255	1.75834	1.72785	0.0304821
ENSG00000158764	ITLN2	0.00439255	-0.442158	-0.656881	0.214723
ENSG00000165192	ASB11	0.00439255	1.75873	1.72841	0.0303198
ENSG00000182287	AP1S2	0.00442744	1.75796	1.72809	0.0298769
ENSG00000163125	RPRD2	0.00446258	0.757019	0.621745	0.135274
ENSG00000175003	SLC22A1	0.00446258	-0.852371	-1.14369	0.291316
ENSG00000124839	RAB17	0.00449798	-0.745216	-1.02551	0.280291
ENSG00000123576	ESX1	0.00453363	1.75777	1.72795	0.0298142
ENSG00000169488	OR4K15	0.00453363	-0.824721	-1.09439	0.269672
ENSG00000187601	MAGEH1	0.00453363	1.75843	1.72819	0.0302397
ENSG00000102034	ELF4	0.00456953	1.75728	1.72769	0.029597
ENSG00000114850	SSR3	0.00456953	0.387125	0.190706	0.196419
ENSG00000163689	CFAP20DC	0.00456953	-0.377239	-0.645269	0.268031
ENSG00000107854	TNKS2	0.0046057	0.430767	0.290552	0.140215
ENSG00000155966	AFF2	0.0046057	1.75726	1.72764	0.0296147
ENSG00000226023	CT47A6	0.0046057	1.75775	1.72765	0.0300984
ENSG00000147257	GPC3	0.00464212	1.75847	1.72818	0.03029
ENSG00000174567	GOLT1A	0.00464212	-0.630112	-0.89376	0.263648
ENSG00000178104	PDE4DIP	0.00464212	-9.9378	-10.8532	0.915415
ENSG00000187823	RTL4	0.00464212	1.75807	1.72809	0.0299835
ENSG00000188488	SERPINA5	0.00464212	-1.0763	-1.36189	0.285591
ENSG00000126767	ELK1	0.0046788	1.75786	1.72758	0.0302799
ENSG00000151846	PABPC3	0.0046788	-0.775444	-1.01072	0.235271
ENSG00000157600	TMEM164	0.0046788	1.75799	1.7282	0.0297914
ENSG00000179542	SLITRK4	0.0046788	1.75765	1.72821	0.0294405
ENSG00000183943	PRKX	0.0046788	1.75844	1.72819	0.0302451
ENSG00000184388	PABPC1L2B	0.0046788	1.75774	1.72775	0.0299871
ENSG00000231256	CFAP97D1	0.0046788	-0.446697	-0.659028	0.212331
ENSG00000243135	UGT1A3	0.0046788	-1.4171	-1.74048	0.323377
ENSG00000184517	ZFP1	0.00471575	0.494698	0.299974	0.194724
ENSG00000187550	SBK2	0.00471575	-0.839898	-1.11066	0.270759
ENSG00000165182	CXorf58	0.00475295	1.75809	1.72793	0.0301539
ENSG00000204272	NBDY	0.00475295	1.75728	1.7282	0.0290822
ENSG00000111581	NUP107	0.00479043	0.358135	0.168547	0.189588
ENSG00000102081	FMR1	0.00482817	1.75859	1.72784	0.0307514
ENSG00000147041	SYTL5	0.00482817	1.75809	1.72758	0.0305104
ENSG00000204920	ZNF155	0.00482817	0.248437	0.0445248	0.203912
ENSG00000004866	ST7	0.00486618	0.292607	0.112926	0.179681
ENSG00000113966	ARL6	0.00486618	0.0841038	-0.109906	0.19401
ENSG00000124333	VAMP7	0.00486618	1.75757	1.72807	0.0295015
ENSG00000086544	ITPKC	0.00490446	0.543191	0.365713	0.177478
ENSG00000115459	ELMOD3	0.00490446	0.404142	0.245225	0.158918
ENSG00000120159	CAAP1	0.00490446	0.31597	0.144153	0.171817
ENSG00000154269	ENPP3	0.00490446	-0.224614	-0.445501	0.220887
ENSG00000130150	MOSPD2	0.00494301	1.75688	1.72676	0.0301212
ENSG00000185222	TCEAL9	0.00494301	1.75815	1.7283	0.0298508
ENSG00000185753	CXorf38	0.00494301	1.7586	1.72861	0.0299963
ENSG00000197172	MAGEA6	0.00494301	1.75801	1.7284	0.0296034
ENSG00000102119	EMD	0.00498184	1.75788	1.72842	0.0294544
ENSG00000147123	NDUFB11	0.00498184	1.75784	1.72749	0.0303456
ENSG00000171243	SOSTDC1	0.00498184	-0.400063	-0.610316	0.210253
ENSG00000189233	NUGGC	0.00498184	-0.354372	-0.599346	0.244974
ENSG00000213397	HAUS7	0.00498184	1.75792	1.72834	0.0295885
ENSG00000261701	HPR	0.00498184	-0.558309	-0.864525	0.306216
ENSG00000145192	AHSG	0.00502094	-0.962824	-1.24176	0.278935
ENSG00000156413	FUT6	0.00502094	-0.605574	-0.874551	0.268977
ENSG00000047230	CTPS2	0.00506032	1.75796	1.72826	0.0297013
ENSG00000130649	CYP2E1	0.00506032	-0.402942	-0.664253	0.261311
ENSG00000049769	PPP1R3F	0.00509998	1.75846	1.72866	0.0297962
ENSG00000164258	NDUFS4	0.00509998	0.197481	0.0110651	0.186416
ENSG00000177485	ZBTB33	0.00509998	1.75846	1.72804	0.0304222
ENSG00000185448	FAM47A	0.00509998	1.75746	1.72743	0.0300315
ENSG00000198889	DCAF12L1	0.00509998	1.75696	1.72743	0.0295331
ENSG00000101916	TLR8	0.00513992	1.75849	1.72809	0.0304035
ENSG00000124479	NDP	0.00513992	1.75806	1.72826	0.0298034
ENSG00000184012	TMPRSS2	0.00513992	-0.943518	-1.20263	0.259112
ENSG00000269335	IKBKG	0.00513992	1.75814	1.72845	0.0296857
ENSG00000269743	SLC25A53	0.00513992	1.75732	1.72802	0.029298
ENSG00000046651	OFD1	0.00518014	1.75734	1.72795	0.0293909
ENSG00000185985	SLITRK2	0.00518014	1.7585	1.7283	0.0302
ENSG00000203923	SPANXN1	0.00518014	1.75782	1.72795	0.0298638
ENSG00000221867	MAGEA3	0.00518014	1.75773	1.72788	0.0298497
ENSG00000083750	RRAGB	0.00522065	1.75744	1.72799	0.0294489
ENSG00000102243	VGLL1	0.00522065	1.75775	1.72827	0.0294747
ENSG00000102313	ITIH6	0.00522065	1.75768	1.72774	0.0299335
ENSG00000169251	NMD3	0.00522065	0.425073	0.282509	0.142564
ENSG00000185291	IL3RA	0.00522065	1.75717	1.72751	0.0296605
ENSG00000101843	PSMD10	0.00526144	1.7575	1.72821	0.0292865
ENSG00000147010	SH3KBP1	0.00526144	1.75855	1.72898	0.0295671
ENSG00000147246	HTR2C	0.00526144	1.7581	1.7286	0.0295005
ENSG00000170605	OR9K2	0.00526144	-0.365419	-0.601057	0.235638
ENSG00000171657	GPR82	0.00526144	1.75764	1.72792	0.0297123
ENSG00000183304	FAM9A	0.00526144	1.75777	1.72814	0.0296267
ENSG00000189367	KIAA0408	0.00526144	-0.640317	-0.869355	0.229038
ENSG00000205777	GAGE1	0.00526144	1.75814	1.72838	0.0297536
ENSG00000215115	CXorf49	0.00526144	1.75772	1.72799	0.0297315
ENSG00000047634	SCML1	0.00530252	1.75779	1.72804	0.0297478
ENSG00000068308	OTUD5	0.00530252	1.75807	1.72819	0.0298757
ENSG00000068323	TFE3	0.00530252	1.75784	1.7277	0.0301382
ENSG00000147117	ZNF157	0.00530252	1.75785	1.72835	0.0295032
ENSG00000147381	MAGEA4	0.00530252	1.75858	1.72875	0.0298296
ENSG00000283463	HSFX4	0.00530252	1.7574	1.72743	0.0299692
ENSG00000120690	ELF1	0.00534389	0.422097	0.207028	0.215069
ENSG00000156500	PABIR3	0.00534389	1.75733	1.72799	0.0293456
ENSG00000169203	NPIPB12	0.00534389	-1.67641	-2.12381	0.447398
ENSG00000196972	SMIM10L2B	0.00534389	1.7574	1.72787	0.0295331
ENSG00000268089	GABRQ	0.00534389	1.75819	1.72864	0.0295445
ENSG00000021826	CPS1	0.00538555	-0.355019	-0.597535	0.242516
ENSG00000062096	ARSF	0.00538555	1.75721	1.72802	0.0291914
ENSG00000101974	ATP11C	0.00538555	1.75795	1.72812	0.0298323
ENSG00000102218	RP2	0.00538555	1.75729	1.72748	0.0298095
ENSG00000174740	PABPC5	0.00538555	1.75774	1.72823	0.0295117
ENSG00000204165	CXorf65	0.00538555	1.75828	1.72877	0.0295081
ENSG00000269096	CT45A3	0.00538555	1.75812	1.72815	0.0299658
ENSG00000278085	CT45A8	0.00538555	1.75794	1.72896	0.0289819
ENSG00000068438	FTSJ1	0.0054275	1.75766	1.72827	0.0293876
ENSG00000101846	STS	0.0054275	1.75824	1.72876	0.0294807
ENSG00000105497	ZNF175	0.0054275	0.172022	-0.0153622	0.187384
ENSG00000131089	ARHGEF9	0.0054275	1.75757	1.72784	0.0297342
ENSG00000147050	KDM6A	0.0054275	1.7585	1.7288	0.029697
ENSG00000147138	GPR174	0.0054275	1.75764	1.72774	0.0298985
ENSG00000180964	TCEAL8	0.0054275	1.75837	1.72825	0.0301171
ENSG00000269313	MAGIX	0.0054275	1.75751	1.72768	0.0298301
ENSG00000139719	VPS33A	0.00546975	0.621269	0.458261	0.163008
ENSG00000266338	NBPF15	0.00546975	-1.36774	-1.69297	0.325226
ENSG00000274274	GAGE13	0.00546975	1.7586	1.72892	0.0296801
ENSG00000049768	FOXP3	0.0055123	1.75795	1.72881	0.0291471
ENSG00000118491	ZC2HC1B	0.0055123	-0.543478	-0.801685	0.258208
ENSG00000147202	DIAPH2	0.0055123	1.75802	1.72819	0.0298269
ENSG00000158301	GPRASP2	0.0055123	1.75774	1.72854	0.0291947
ENSG00000284439	TAF11L3	0.0055123	1.75747	1.72801	0.0294584
ENSG00000013563	DNASE1L1	0.00555514	1.7578	1.72828	0.0295202
ENSG00000135902	CHRND	0.00555514	-0.713961	-0.96898	0.255018
ENSG00000159352	PSMD4	0.00555514	0.540739	0.390976	0.149763
ENSG00000186675	MAGEE2	0.00555514	1.75724	1.72808	0.0291662
ENSG00000284042	TAF11L6	0.00555514	1.7579	1.728	0.0299051
ENSG00000122126	OCRL	0.00559828	1.75765	1.72768	0.0299673
ENSG00000125363	AMELX	0.00559828	1.75703	1.72812	0.0289171
ENSG00000156697	UTP14A	0.00559828	1.75827	1.72836	0.02991
ENSG00000186288	PABPC1L2A	0.00559828	1.75782	1.72835	0.0294636
ENSG00000198947	DMD	0.00559828	1.75794	1.72794	0.0299942
ENSG00000203933	CXorf66	0.00559828	1.75816	1.72874	0.029422
ENSG00000204131	NHSL2	0.00559828	1.7573	1.72824	0.0290626
ENSG00000282815	TEX13C	0.00559828	1.75754	1.72846	0.0290808
ENSG00000156463	SH3RF2	0.00564173	-0.644717	-0.866896	0.222179
ENSG00000158352	SHROOM4	0.00564173	1.75744	1.7281	0.0293342
ENSG00000187808	SOWAHD	0.00564173	1.75774	1.72906	0.0286876
ENSG00000196433	ASMT	0.00564173	1.75719	1.72784	0.0293517
ENSG00000068985	PAGE1	0.00568548	1.7586	1.7289	0.029701
ENSG00000147224	PRPS1	0.00568548	1.75783	1.72851	0.02932
ENSG00000165591	FAAH2	0.00568548	1.75761	1.72787	0.0297387
ENSG00000183479	TREX2	0.00568548	1.75748	1.72782	0.0296658
ENSG00000184984	CHRM5	0.00568548	-0.19311	-0.415688	0.222578
ENSG00000082458	DLG3	0.00572953	1.75742	1.7278	0.0296244
ENSG00000126895	AVPR2	0.00572953	1.75793	1.72838	0.0295536
ENSG00000154263	ABCA10	0.00572953	-0.108651	-0.333424	0.224772
ENSG00000232593	KANTR	0.00572953	1.75726	1.72818	0.0290792
ENSG00000255837	TAS2R20	0.00572953	-0.664948	-0.931902	0.266954
ENSG00000270946	CT45A9	0.00572953	1.75764	1.72785	0.0297899
ENSG00000005022	SLC25A5	0.0057739	1.75788	1.72818	0.0296953
ENSG00000101966	XIAP	0.0057739	1.75761	1.72873	0.0288842
ENSG00000126012	KDM5C	0.0057739	1.75824	1.72876	0.0294798
ENSG00000131263	RLIM	0.0057739	1.7573	1.72818	0.0291188
ENSG00000133169	BEX1	0.0057739	1.75871	1.72865	0.0300544
ENSG00000147168	IL2RG	0.0057739	1.75754	1.72828	0.0292601
ENSG00000147262	GPR119	0.0057739	1.75786	1.72843	0.029425
ENSG00000154545	MAGED4	0.0057739	1.75756	1.72741	0.0301535
ENSG00000155961	RAB39B	0.0057739	1.75704	1.72796	0.0290771
ENSG00000158571	PFKFB1	0.0057739	1.7575	1.72838	0.0291237
ENSG00000165584	SSX3	0.0057739	1.75695	1.72783	0.0291156
ENSG00000182712	CMC4	0.0057739	1.75839	1.72915	0.0292491
ENSG00000182919	C11orf54	0.0057739	0.619126	0.474053	0.145073
ENSG00000198814	GK	0.0057739	1.75799	1.72861	0.0293816
ENSG00000198881	ASB12	0.0057739	1.75749	1.72824	0.0292508
ENSG00000224109	CENPVL3	0.0057739	1.75729	1.72786	0.0294279
ENSG00000126890	CTAG2	0.00581857	1.75815	1.72847	0.0296852
ENSG00000127081	ZNF484	0.00581857	0.566524	0.372814	0.19371
ENSG00000147124	ZNF41	0.00581857	1.75762	1.72789	0.0297325
ENSG00000156531	PHF6	0.00581857	1.75812	1.72846	0.0296627
ENSG00000162594	IL23R	0.00581857	-0.705039	-0.979629	0.274589
ENSG00000165799	RNASE7	0.00581857	-0.8946	-1.16423	0.269629
ENSG00000196468	FGF16	0.00581857	1.7577	1.72782	0.029885
ENSG00000203952	CCDC160	0.00581857	1.75759	1.72794	0.0296521
ENSG00000215174	NLRP2B	0.00581857	1.7577	1.72855	0.0291478
ENSG00000223591	CENPVL1	0.00581857	1.75693	1.7272	0.0297328
ENSG00000226600	CT47A9	0.00581857	1.75742	1.7278	0.0296229
ENSG00000277858	H2AB2	0.00581857	1.75749	1.72821	0.0292844
ENSG00000282419	TEX13D	0.00581857	1.75757	1.72795	0.0296177
ENSG00000008086	CDKL5	0.00586355	1.75797	1.72813	0.029846
ENSG00000101605	MYOM1	0.00586355	-0.630622	-0.879688	0.249066
ENSG00000120289	MAGEB4	0.00586355	1.75735	1.72777	0.0295727
ENSG00000134389	CFHR5	0.00586355	0.0786158	-0.138717	0.217333
ENSG00000166226	CCT2	0.00586355	0.507743	0.349997	0.157746
ENSG00000174016	TENT5D	0.00586355	1.75848	1.7289	0.0295776
ENSG00000214827	MTCP1	0.00586355	1.75787	1.72856	0.029314
ENSG00000269556	TMEM185A	0.00586355	1.75756	1.72812	0.0294429
ENSG00000041357	PSMA4	0.00590885	0.385849	0.203851	0.181999
ENSG00000171155	C1GALT1C1	0.00590885	1.75772	1.72819	0.0295259
ENSG00000173681	BCLAF3	0.00590885	1.75686	1.72667	0.0301835
ENSG00000186912	P2RY4	0.00590885	1.75726	1.728	0.0292609
ENSG00000213401	MAGEA12	0.00590885	1.7573	1.72796	0.0293384
ENSG00000214107	MAGEB1	0.00590885	1.75842	1.72799	0.0304264
ENSG00000214897	PNMA6E	0.00590885	1.75797	1.72809	0.0298713
ENSG00000262919	CCNQ	0.00590885	1.75757	1.72823	0.0293417
ENSG00000124260	MAGEA10	0.00595446	1.75773	1.7289	0.028839
ENSG00000156920	ADGRG4	0.00595446	1.75787	1.72836	0.0295116
ENSG00000177854	TMEM187	0.00595446	1.75749	1.7285	0.0289898
ENSG00000182508	LHFPL1	0.00595446	1.75796	1.72898	0.0289802
ENSG00000198960	ARMCX6	0.00595446	1.7578	1.72841	0.0293822
ENSG00000205667	ARSH	0.00595446	1.7569	1.7278	0.0291028
ENSG00000268009	SSX4	0.00595446	1.75808	1.72813	0.0299527
ENSG00000274183	H2AB1	0.00595446	1.75811	1.7283	0.0298122
ENSG00000131171	SH3BGRL	0.00600039	1.75784	1.72842	0.0294149
ENSG00000147133	TAF1	0.00600039	1.75814	1.72871	0.0294275
ENSG00000147140	NONO	0.00600039	1.75698	1.72824	0.0287431
ENSG00000171478	SPACA5B	0.00600039	1.75727	1.72864	0.0286302
ENSG00000176774	MAGEB18	0.00600039	1.75754	1.72856	0.0289724
ENSG00000198908	GPRASP3	0.00600039	1.75768	1.72812	0.0295564
ENSG00000213676	ATF6B	0.00600039	0.634599	0.482072	0.152527
ENSG00000260802	SERTM2	0.00600039	1.75791	1.72882	0.0290925
ENSG00000004848	ARX	0.00604664	1.75635	1.72725	0.0291024
ENSG00000069535	MAOB	0.00604664	1.75745	1.72847	0.0289808
ENSG00000102265	TIMP1	0.00604664	1.75724	1.72819	0.0290472
ENSG00000130822	PNCK	0.00604664	1.75755	1.72834	0.0292113
ENSG00000130826	DKC1	0.00604664	1.75745	1.72762	0.0298369
ENSG00000130962	PRRG1	0.00604664	1.75743	1.72815	0.0292846
ENSG00000147081	AKAP4	0.00604664	1.757	1.72824	0.0287619
ENSG00000165583	SSX5	0.00604664	1.75794	1.72821	0.029729
ENSG00000169083	AR	0.00604664	1.75884	1.72905	0.0297978
ENSG00000171365	CLCN5	0.00604664	1.75732	1.72834	0.0289752
ENSG00000174136	RGMB	0.00604664	0.255395	0.0960073	0.159388
ENSG00000204019	CT83	0.00604664	1.75787	1.72851	0.0293613
ENSG00000268221	OPN1MW	0.00604664	1.75775	1.72844	0.0293164
ENSG00000274750	H3C6	0.00604664	0.07652	-0.140178	0.216698
ENSG00000006756	ARSD	0.00609321	1.75752	1.72816	0.029354
ENSG00000013619	MAMLD1	0.00609321	1.75798	1.72909	0.0288895
ENSG00000086712	TXLNG	0.00609321	1.75739	1.72848	0.0289105
ENSG00000102104	RS1	0.00609321	1.75622	1.72733	0.0288861
ENSG00000102312	PORCN	0.00609321	1.75704	1.72819	0.0288418
ENSG00000111554	MDM1	0.00609321	0.576416	0.440472	0.135944
ENSG00000124486	USP9X	0.00609321	1.75741	1.72829	0.0291254
ENSG00000169906	S100G	0.00609321	1.75758	1.72775	0.0298281
ENSG00000182162	P2RY8	0.00609321	1.75719	1.72854	0.0286489
ENSG00000189299	FOXR2	0.00609321	1.75772	1.72843	0.029285
ENSG00000007350	TKTL1	0.0061401	1.7581	1.72816	0.0299375
ENSG00000046653	GPM6B	0.0061401	1.75805	1.72865	0.0293914
ENSG00000072506	HSD17B10	0.0061401	1.75781	1.7287	0.0291139
ENSG00000126768	TIMM17B	0.0061401	1.75707	1.7285	0.0285749
ENSG00000157219	HTR5A	0.0061401	-0.431837	-0.67092	0.239082
ENSG00000169249	ZRSR2	0.0061401	1.75733	1.72815	0.0291858
ENSG00000169297	NR0B1	0.0061401	1.75789	1.72837	0.0295182
ENSG00000177324	BEND2	0.0061401	1.75707	1.72786	0.0292118
ENSG00000187690	EZHIP	0.0061401	1.75753	1.72818	0.0293434
ENSG00000198681	MAGEA1	0.0061401	1.75696	1.72779	0.0291729
ENSG00000232030	MAGEB6B	0.0061401	1.7571	1.72818	0.0289185
ENSG00000050030	NEXMIF	0.00618732	1.75747	1.72835	0.0291218
ENSG00000102078	SLC25A14	0.00618732	1.75767	1.72865	0.0290215
ENSG00000102393	GLA	0.00618732	1.75728	1.7279	0.0293773
ENSG00000120509	PDZD11	0.00618732	1.75764	1.72825	0.0293943
ENSG00000124334	IL9R	0.00618732	1.75786	1.72874	0.0291189
ENSG00000130829	DUSP9	0.00618732	1.75775	1.72847	0.0292766
ENSG00000133131	MORC4	0.00618732	1.7577	1.72804	0.0296611
ENSG00000147223	RIPPLY1	0.00618732	1.75747	1.72783	0.0296384
ENSG00000147256	ARHGAP36	0.00618732	1.75755	1.72769	0.029867
ENSG00000155495	MAGEC1	0.00618732	1.75753	1.72854	0.0289982
ENSG00000158423	RIBC1	0.00618732	1.75762	1.72842	0.0291967
ENSG00000170935	NCBP2L	0.00618732	1.75748	1.72879	0.0286935
ENSG00000172534	HCFC1	0.00618732	1.75763	1.72848	0.0291423
ENSG00000183035	CYLC1	0.00618732	1.75746	1.72858	0.0288781
ENSG00000189037	DUSP21	0.00618732	1.75758	1.72832	0.0292569
ENSG00000189108	IL1RAPL2	0.00618732	1.75717	1.72812	0.0290503
ENSG00000198205	ZXDA	0.00618732	1.75766	1.72862	0.0290379
ENSG00000224089	CT47A10	0.00618732	1.75763	1.72869	0.0289409
ENSG00000224107	ETDB	0.00618732	1.75792	1.72874	0.0291864
ENSG00000226929	CT47A11	0.00618732	1.75743	1.72802	0.0294061
ENSG00000230797	YY2	0.00618732	1.75719	1.72801	0.0291828
ENSG00000232119	MCTS1	0.00618732	1.75732	1.7277	0.029617
ENSG00000000005	TNMD	0.00623486	1.75768	1.72848	0.0292022
ENSG00000056998	GYG2	0.00623486	1.75836	1.72853	0.0298328
ENSG00000077092	RARB	0.00623486	-0.808971	-1.14857	0.339597
ENSG00000102221	JADE3	0.00623486	1.75769	1.7287	0.0289885
ENSG00000102245	CD40LG	0.00623486	1.75677	1.72835	0.0284219
ENSG00000129675	ARHGEF6	0.00623486	1.75747	1.72831	0.0291572
ENSG00000130741	EIF2S3	0.00623486	1.75704	1.72827	0.0287728
ENSG00000130830	MPP1	0.00623486	1.75697	1.72767	0.0293052
ENSG00000130985	UBA1	0.00623486	1.75758	1.72814	0.0294475
ENSG00000131725	WDR44	0.00623486	1.75753	1.72824	0.0292846
ENSG00000180182	MED14	0.00623486	1.75811	1.72866	0.0294544
ENSG00000185960	SHOX	0.00623486	1.75745	1.72814	0.0293042
ENSG00000189064	GAGE2A	0.00623486	1.75704	1.7282	0.0288416
ENSG00000197888	UGT2B17	0.00623486	1.47912	1.29964	0.179479
ENSG00000198223	CSF2RA	0.00623486	1.75766	1.72825	0.0294018
ENSG00000204279	PAGE3	0.00623486	1.75729	1.72812	0.0291753
ENSG00000230594	CT47A4	0.00623486	1.75829	1.72871	0.0295795
ENSG00000236446	CT47B1	0.00623486	1.75642	1.72758	0.0288472
ENSG00000277150	F8A3	0.00623486	1.75759	1.72846	0.029126
ENSG00000078061	ARAF	0.00628273	1.75692	1.72766	0.0292609
ENSG00000086758	HUWE1	0.00628273	1.75817	1.72883	0.0293393
ENSG00000101844	ATG4A	0.00628273	1.75697	1.7281	0.0288689
ENSG00000102098	SCML2	0.00628273	1.75742	1.72813	0.0292933
ENSG00000102309	PIN4	0.00628273	1.75822	1.72883	0.029391
ENSG00000147174	GCNA	0.00628273	1.75765	1.72847	0.0291743
ENSG00000156009	MAGEA8	0.00628273	1.75714	1.72834	0.0288032
ENSG00000173698	ADGRG2	0.00628273	1.75737	1.72828	0.029084
ENSG00000189401	OTUD6A	0.00628273	1.75794	1.72878	0.02916
ENSG00000198753	PLXNB3	0.00628273	1.7571	1.72828	0.0288227
ENSG00000204065	TCEAL5	0.00628273	1.75798	1.72839	0.0295852
ENSG00000000003	TSPAN6	0.00633094	1.75727	1.72848	0.0287882
ENSG00000067177	PHKA1	0.00633094	1.75744	1.72802	0.0294185
ENSG00000104881	PPP1R13L	0.00633094	0.128077	-0.10381	0.231886
ENSG00000126759	CFP	0.00633094	1.7569	1.72768	0.0292123
ENSG00000147044	CASK	0.00633094	1.75782	1.72915	0.0286769
ENSG00000147113	DIPK2B	0.00633094	1.75824	1.7283	0.0299357
ENSG00000147130	ZMYM3	0.00633094	1.75701	1.72764	0.0293658
ENSG00000155962	CLIC2	0.00633094	1.75781	1.72848	0.029337
ENSG00000197712	FAM114A1	0.00633094	0.234501	0.0103003	0.224201
ENSG00000236371	CT47A1	0.00633094	1.75802	1.7284	0.0296153
ENSG00000283093	CENPVL2	0.00633094	1.75724	1.72792	0.0293128
ENSG00000102043	MTMR8	0.00637947	1.75767	1.72821	0.0294551
ENSG00000123131	PRDX4	0.00637947	1.75757	1.7287	0.028862
ENSG00000124313	IQSEC2	0.00637947	1.75771	1.7286	0.029113
ENSG00000125351	UPF3B	0.00637947	1.75774	1.72881	0.028935
ENSG00000126945	HNRNPH2	0.00637947	1.75719	1.72792	0.0292632
ENSG00000129680	MAP7D3	0.00637947	1.75741	1.72876	0.0286491
ENSG00000130827	PLXNA3	0.00637947	1.75788	1.72827	0.0296121
ENSG00000169551	CT55	0.00637947	1.75781	1.72925	0.0285555
ENSG00000176746	MAGEB6	0.00637947	1.7569	1.72836	0.0285446
ENSG00000184210	DGAT2L6	0.00637947	1.75768	1.72872	0.0289671
ENSG00000197565	COL4A6	0.00637947	1.75758	1.728	0.0295821
ENSG00000238210	ETDA	0.00637947	1.75774	1.72836	0.0293771
ENSG00000046647	GEMIN8	0.00642834	1.75744	1.72812	0.0293211
ENSG00000092978	GPATCH2	0.00642834	-0.0999854	-0.308205	0.208219
ENSG00000102032	RENBP	0.00642834	1.75772	1.72859	0.0291282
ENSG00000102181	CD99L2	0.00642834	1.75755	1.72868	0.0288663
ENSG00000117305	HMGCL	0.00642834	0.698317	0.562907	0.13541
ENSG00000123130	ACOT9	0.00642834	1.75719	1.72773	0.0294556
ENSG00000129682	FGF13	0.00642834	1.75848	1.7291	0.0293756
ENSG00000156510	HKDC1	0.00642834	-1.0744	-1.35202	0.277619
ENSG00000169446	MMGT1	0.00642834	1.75809	1.72839	0.0297054
ENSG00000184785	SMIM10	0.00642834	1.75738	1.72892	0.0284589
ENSG00000187325	TAF9B	0.00642834	1.75722	1.72828	0.0289398
ENSG00000188158	NHS	0.00642834	1.75767	1.7287	0.0289695
ENSG00000216649	GAGE12E	0.00642834	1.75812	1.7286	0.0295208
ENSG00000269190	FBXO17	0.00642834	-0.820397	-1.06161	0.241209
ENSG00000010404	IDS	0.00647755	1.75754	1.72851	0.0290333
ENSG00000073464	CLCN4	0.00647755	1.75747	1.72837	0.0290968
ENSG00000101945	SUV39H1	0.00647755	1.75719	1.72809	0.0290957
ENSG00000156298	TSPAN7	0.00647755	1.75704	1.72785	0.0291811
ENSG00000169084	DHRSX	0.00647755	1.7573	1.72814	0.0291603
ENSG00000169306	IL1RAPL1	0.00647755	1.75787	1.72898	0.028885
ENSG00000169895	SYAP1	0.00647755	1.75676	1.72798	0.0287758
ENSG00000186767	SPIN4	0.00647755	1.75787	1.72851	0.0293621
ENSG00000187754	SSX7	0.00647755	1.75771	1.72893	0.0287839
ENSG00000188021	UBQLN2	0.00647755	1.75705	1.72886	0.0281897
ENSG00000198932	GPRASP1	0.00647755	1.75726	1.72859	0.028669
ENSG00000227234	SPANXB1	0.00647755	1.75706	1.72841	0.0286512
ENSG00000238269	PAGE2B	0.00647755	1.75721	1.7287	0.0285088
ENSG00000002586	CD99	0.00652709	1.75779	1.72845	0.02934
ENSG00000012211	PRICKLE3	0.00652709	1.7569	1.72805	0.0288424
ENSG00000080572	DNAAF6	0.00652709	1.75733	1.72808	0.0292501
ENSG00000094841	UPRT	0.00652709	1.75738	1.7283	0.0290801
ENSG00000101882	NKAP	0.00652709	1.75787	1.72857	0.0293039
ENSG00000102030	NAA10	0.00652709	1.75742	1.72848	0.0289479
ENSG00000102226	USP11	0.00652709	1.757	1.72802	0.0289756
ENSG00000123569	H2BW1	0.00652709	1.75766	1.72819	0.0294715
ENSG00000147251	DOCK11	0.00652709	1.75767	1.72897	0.0286913
ENSG00000156313	RPGR	0.00652709	1.75811	1.72859	0.0295205
ENSG00000158427	TMSB15B	0.00652709	1.75774	1.72826	0.029476
ENSG00000166049	PASD1	0.00652709	1.75796	1.72851	0.0294552
ENSG00000182916	TCEAL7	0.00652709	1.75696	1.72841	0.0285481
ENSG00000204444	APOM	0.00652709	-0.137987	-0.372753	0.234766
ENSG00000242362	CT47A2	0.00652709	1.7579	1.72839	0.0295097
ENSG00000007952	NOX1	0.00657698	1.75733	1.72757	0.0297635
ENSG00000065923	SLC9A7	0.00657698	1.75785	1.72879	0.0290532
ENSG00000102109	PCSK1N	0.00657698	1.75738	1.72793	0.029459
ENSG00000102225	CDK16	0.00657698	1.75615	1.72672	0.0294335
ENSG00000102316	MAGED2	0.00657698	1.7567	1.72789	0.0288105
ENSG00000134590	RTL8C	0.00657698	1.75795	1.72905	0.0288971
ENSG00000134602	STK26	0.00657698	1.75712	1.72847	0.0286569
ENSG00000147183	CPXCR1	0.00657698	1.75794	1.7283	0.0296454
ENSG00000147403	RPL10	0.00657698	1.75778	1.72866	0.0291275
ENSG00000174010	KLHL15	0.00657698	1.75711	1.72807	0.0290338
ENSG00000176988	FMR1NB	0.00657698	1.75793	1.72848	0.0294497
ENSG00000177689	MAGEB10	0.00657698	1.75749	1.72831	0.0291721
ENSG00000179363	TMEM31	0.00657698	1.75739	1.7286	0.0287914
ENSG00000184033	CTAG1B	0.00657698	1.7582	1.72892	0.0292815
ENSG00000185515	BRCC3	0.00657698	1.75655	1.72765	0.0288994
ENSG00000186376	ZNF75D	0.00657698	1.7572	1.72791	0.0292888
ENSG00000198034	RPS4X	0.00657698	1.75778	1.7288	0.0289823
ENSG00000198934	MAGEE1	0.00657698	1.75742	1.72855	0.028864
ENSG00000203870	SMIM9	0.00657698	1.75805	1.72809	0.0299586
ENSG00000022267	FHL1	0.00662721	1.75732	1.72877	0.0285536
ENSG00000067840	PDZD4	0.00662721	1.7575	1.72841	0.0290817
ENSG00000089472	HEPH	0.00662721	1.7575	1.7283	0.0291925
ENSG00000102038	SMARCA1	0.00662721	1.7576	1.72877	0.0288251
ENSG00000102100	SLC35A2	0.00662721	1.75771	1.72853	0.0291741
ENSG00000102271	KLHL4	0.00662721	1.75762	1.7292	0.0284183
ENSG00000130032	PRRG3	0.00662721	1.75702	1.72777	0.0292416
ENSG00000137575	SDCBP	0.00662721	0.559705	0.413962	0.145743
ENSG00000147166	ITGB1BP2	0.00662721	1.75834	1.7288	0.0295383
ENSG00000165195	PIGA	0.00662721	1.75663	1.72848	0.0281452
ENSG00000171135	JAGN1	0.00662721	0.51515	0.345519	0.16963
ENSG00000176076	KCNE5	0.00662721	1.75752	1.72886	0.0286645
ENSG00000183862	CNGA2	0.00662721	1.75634	1.72746	0.0288799
ENSG00000226784	PGAM4	0.00662721	1.7573	1.72857	0.0287282
ENSG00000269437	NXF2B	0.00662721	1.75736	1.72768	0.0296788
ENSG00000284283	TAF11L4	0.00662721	1.75775	1.72828	0.0294673
ENSG00000010671	BTK	0.00667778	1.75703	1.72788	0.0291437
ENSG00000077279	DCX	0.00667778	1.75819	1.72878	0.0294041
ENSG00000101997	CCDC22	0.00667778	1.75658	1.72845	0.0281273
ENSG00000102302	FGD1	0.00667778	1.75805	1.72907	0.0289792
ENSG00000130054	NALF2	0.00667778	1.75782	1.72874	0.0290801
ENSG00000147206	NXF3	0.00667778	1.75697	1.72852	0.0284502
ENSG00000165675	ENOX2	0.00667778	1.75741	1.72875	0.0286602
ENSG00000165775	FUNDC2	0.00667778	1.75725	1.72835	0.0288967
ENSG00000185915	KLHL34	0.00667778	1.75743	1.72842	0.0290087
ENSG00000187969	ZCCHC13	0.00667778	1.75731	1.72858	0.0287256
ENSG00000198021	SPANXA1	0.00667778	1.75734	1.72796	0.0293831
ENSG00000198157	HMGN5	0.00667778	1.75721	1.72869	0.0285207
ENSG00000224902	GAGE12H	0.00667778	1.75772	1.72856	0.0291555
ENSG00000275520	FAM236A	0.00667778	1.7574	1.72852	0.0288859
ENSG00000005102	MEOX1	0.0067287	-0.86991	-1.08913	0.219219
ENSG00000006757	PNPLA4	0.0067287	1.75656	1.72809	0.0284658
ENSG00000075945	KIFAP3	0.0067287	0.286159	0.101693	0.184466
ENSG00000087842	PIR	0.0067287	1.75701	1.7279	0.0291091
ENSG00000089289	IGBP1	0.0067287	1.7579	1.72882	0.0290778
ENSG00000101856	PGRMC1	0.0067287	1.75774	1.72785	0.0298904
ENSG00000114993	RTKN	0.0067287	-0.509257	-0.798566	0.289309
ENSG00000120498	TEX11	0.0067287	1.7578	1.72898	0.0288268
ENSG00000147082	CCNB3	0.0067287	1.7567	1.72832	0.0283813
ENSG00000147383	NSDHL	0.0067287	1.75737	1.72839	0.0289779
ENSG00000160219	GAB3	0.0067287	1.75754	1.72861	0.0289389
ENSG00000171100	MTM1	0.0067287	1.75726	1.728	0.0292662
ENSG00000171405	XAGE5	0.0067287	1.75703	1.72792	0.0291156
ENSG00000188163	CIMIP2A	0.0067287	-0.564772	-0.799166	0.234395
ENSG00000196440	ARMCX4	0.0067287	1.75723	1.72779	0.0294409
ENSG00000268606	MAGEA2	0.0067287	1.75756	1.72864	0.0289157
ENSG00000012174	MBTPS2	0.00677997	1.75724	1.72784	0.0293943
ENSG00000076770	MBNL3	0.00677997	1.75757	1.72831	0.0292611
ENSG00000090776	EFNB1	0.00677997	1.75752	1.7288	0.0287237
ENSG00000101812	H2BW2	0.00677997	1.75673	1.72808	0.0286563
ENSG00000101938	CHRDL1	0.00677997	1.75696	1.72767	0.0292823
ENSG00000101955	SRPX	0.00677997	1.7577	1.72865	0.0290521
ENSG00000102145	GATA1	0.00677997	1.75764	1.72847	0.0291631
ENSG00000102174	PHEX	0.00677997	1.75753	1.72901	0.0285161
ENSG00000102290	PCDH11X	0.00677997	1.757	1.72823	0.0287622
ENSG00000125352	RNF113A	0.00677997	1.7586	1.72925	0.0293467
ENSG00000130119	GNL3L	0.00677997	1.75704	1.72875	0.0282882
ENSG00000131174	COX7B	0.00677997	1.75795	1.72927	0.0286709
ENSG00000165240	ATP7A	0.00677997	1.75771	1.72836	0.0293495
ENSG00000171388	APLN	0.00677997	1.75731	1.72821	0.0290953
ENSG00000183474	GTF2H2C	0.00677997	0.177544	-0.0108568	0.188401
ENSG00000184368	MAP7D2	0.00677997	1.75706	1.72836	0.0286987
ENSG00000184788	SATL1	0.00677997	1.75843	1.72862	0.0298143
ENSG00000185973	TMLHE	0.00677997	1.75759	1.72841	0.0291811
ENSG00000204025	TRPC5OS	0.00677997	1.75819	1.72896	0.0292275
ENSG00000221994	ZNF630	0.00677997	1.75699	1.7282	0.0287899
ENSG00000001497	LAS1L	0.00683158	1.75776	1.72856	0.0291961
ENSG00000072133	RPS6KA6	0.00683158	1.75699	1.72847	0.0285254
ENSG00000090889	KIF4A	0.00683158	1.75827	1.72886	0.0294098
ENSG00000102048	ASB9	0.00683158	1.75762	1.72848	0.0291431
ENSG00000102401	ARMCX3	0.00683158	1.75719	1.72835	0.0288395
ENSG00000123562	MORF4L2	0.00683158	1.75724	1.72869	0.0285427
ENSG00000134365	CFHR4	0.00683158	-0.0552156	-0.318938	0.263722
ENSG00000134588	USP26	0.00683158	1.75693	1.72841	0.0285126
ENSG00000147155	EBP	0.00683158	1.75689	1.72769	0.0291974
ENSG00000147160	AWAT2	0.00683158	1.75743	1.72832	0.0291119
ENSG00000147378	FATE1	0.00683158	1.75765	1.72834	0.0293089
ENSG00000169562	GJB1	0.00683158	1.75705	1.72798	0.029073
ENSG00000172943	PHF8	0.00683158	1.7571	1.72854	0.0285576
ENSG00000180772	AGTR2	0.00683158	1.75815	1.72846	0.0296953
ENSG00000184216	IRAK1	0.00683158	1.75726	1.72851	0.0287516
ENSG00000184634	MED12	0.00683158	1.75808	1.72912	0.028964
ENSG00000184911	DMRTC1B	0.00683158	1.75702	1.72856	0.0284556
ENSG00000230347	CT47A8	0.00683158	1.757	1.72749	0.0295105
ENSG00000238205	MPC1L	0.00683158	1.75726	1.72875	0.0285082
ENSG00000071889	FAM3A	0.00688356	1.75779	1.72891	0.0288818
ENSG00000076258	FMO4	0.00688356	-0.112701	-0.342226	0.229525
ENSG00000096006	CRISP3	0.00688356	0.0126597	-0.138763	0.151422
ENSG00000099399	MAGEB2	0.00688356	1.7573	1.72843	0.0288683
ENSG00000101977	MCF2	0.00688356	1.75828	1.72873	0.0295493
ENSG00000123595	RAB9A	0.00688356	1.7568	1.72838	0.028418
ENSG00000126733	DACH2	0.00688356	1.75799	1.72915	0.0288465
ENSG00000126947	ARMCX1	0.00688356	1.75705	1.72809	0.0289661
ENSG00000131269	ABCB7	0.00688356	1.75663	1.72766	0.0289643
ENSG00000147027	TMEM47	0.00688356	1.75784	1.72864	0.0292008
ENSG00000158526	TSR2	0.00688356	1.75686	1.72765	0.0292128
ENSG00000170925	TEX13B	0.00688356	1.75704	1.72871	0.0283353
ENSG00000172465	TCEAL1	0.00688356	1.75724	1.72849	0.0287456
ENSG00000173275	ZNF449	0.00688356	1.7571	1.72842	0.0286759
ENSG00000183305	MAGEA2B	0.00688356	1.75777	1.72898	0.0287887
ENSG00000234469	CLDN34	0.00688356	1.75757	1.72801	0.0295668
ENSG00000268988	SPANXN2	0.00688356	1.75686	1.728	0.0288605
ENSG00000036473	OTC	0.00693588	1.75714	1.72793	0.0292057
ENSG00000077274	CAPN6	0.00693588	1.75809	1.72896	0.0291329
ENSG00000101850	GPR143	0.00693588	1.75737	1.72886	0.0285055
ENSG00000101958	GLRA2	0.00693588	1.75713	1.72784	0.0292819
ENSG00000102195	GPR50	0.00693588	1.75788	1.72936	0.0285161
ENSG00000127452	FBXL12	0.00693588	0.955227	0.827798	0.12743
ENSG00000147400	CETN2	0.00693588	1.75742	1.72808	0.0293351
ENSG00000156504	PABIR2	0.00693588	1.75715	1.72806	0.0290915
ENSG00000165197	VEGFD	0.00693588	1.75662	1.72793	0.0286925
ENSG00000165349	SLC7A3	0.00693588	1.75724	1.72814	0.0291025
ENSG00000173597	SULT1B1	0.00693588	0.195258	-0.012141	0.207399
ENSG00000179304	FAM156B	0.00693588	1.7578	1.72831	0.0294968
ENSG00000181704	YIPF6	0.00693588	1.75744	1.72841	0.0290329
ENSG00000182492	BGN	0.00693588	1.7582	1.7286	0.0295974
ENSG00000184735	DDX53	0.00693588	1.7573	1.72859	0.0287019
ENSG00000189221	MAOA	0.00693588	1.75769	1.72853	0.0291605
ENSG00000196406	SPANXD	0.00693588	1.7571	1.72831	0.0287961
ENSG00000196767	POU3F4	0.00693588	1.75652	1.72787	0.0286523
ENSG00000237957	CT47A5	0.00693588	1.75786	1.72873	0.0291336
ENSG00000241343	RPL36A	0.00693588	1.75781	1.7284	0.0294115
ENSG00000004961	HCCS	0.00698857	1.75809	1.72844	0.0296512
ENSG00000011201	ANOS1	0.00698857	1.75743	1.72841	0.0290235
ENSG00000100003	SEC14L2	0.00698857	-0.488828	-0.726364	0.237536
ENSG00000102021	LUZP4	0.00698857	1.75749	1.72862	0.0288711
ENSG00000102024	PLS3	0.00698857	1.75733	1.72869	0.0286478
ENSG00000102076	OPN1LW	0.00698857	1.75783	1.72816	0.0296717
ENSG00000125356	NDUFA1	0.00698857	1.75731	1.72859	0.0287195
ENSG00000125931	CITED1	0.00698857	1.75666	1.72845	0.0282094
ENSG00000132446	FTHL17	0.00698857	1.75771	1.72846	0.0292461
ENSG00000133124	IRS4	0.00698857	1.75769	1.72864	0.0290512
ENSG00000147145	LPAR4	0.00698857	1.75709	1.72838	0.0287071
ENSG00000147180	ZNF711	0.00698857	1.75756	1.72842	0.0291456
ENSG00000157514	TSC22D3	0.00698857	1.75736	1.72855	0.0288169
ENSG00000169059	VCX3A	0.00698857	1.7577	1.72836	0.0293331
ENSG00000177138	FAM9B	0.00698857	1.75728	1.72789	0.0293951
ENSG00000180879	SSR4	0.00698857	1.75744	1.72844	0.0290006
ENSG00000184194	GPR173	0.00698857	1.75792	1.72855	0.0293719
ENSG00000196664	TLR7	0.00698857	1.75758	1.72867	0.028903
ENSG00000198759	EGFL6	0.00698857	1.7572	1.72848	0.0287241
ENSG00000198910	L1CAM	0.00698857	1.75735	1.72798	0.0293693
ENSG00000204271	SPIN3	0.00698857	1.75689	1.72851	0.0283795
ENSG00000215018	COL28A1	0.00698857	-0.520454	-0.770096	0.249642
ENSG00000224960	PPP4R3C	0.00698857	1.75684	1.7284	0.0284462
ENSG00000250423	KIAA1210	0.00698857	1.75782	1.72916	0.0286508
ENSG00000273820	USP27X	0.00698857	1.75724	1.7286	0.0286372
ENSG00000077721	UBE2A	0.00704161	1.75657	1.72733	0.0292415
ENSG00000083457	ITGAE	0.00704161	-0.687429	-0.948217	0.260788
ENSG00000102241	HTATSF1	0.00704161	1.75716	1.72825	0.0289097
ENSG00000126970	ZC4H2	0.00704161	1.75714	1.72799	0.0291533
ENSG00000165376	CLDN2	0.00704161	1.75689	1.72795	0.0289439
ENSG00000169933	FRMPD4	0.00704161	1.75741	1.72899	0.0284204
ENSG00000186871	ERCC6L	0.00704161	1.75713	1.72868	0.0284586
ENSG00000187268	FAM9C	0.00704161	1.75732	1.72814	0.0291791
ENSG00000189420	ZFP92	0.00704161	1.75754	1.72853	0.0290084
ENSG00000113328	CCNG1	0.00709501	0.534043	0.421256	0.112787
ENSG00000122122	SASH3	0.00709501	1.75662	1.72764	0.0289744
ENSG00000146409	SLC18B1	0.00709501	0.136926	-0.057389	0.194315
ENSG00000146950	SHROOM2	0.00709501	1.7569	1.72824	0.0286616
ENSG00000157625	TAB3	0.00709501	1.75718	1.72873	0.0284537
ENSG00000165169	DYNLT3	0.00709501	1.75679	1.72785	0.0289483
ENSG00000171116	HSFX1	0.00709501	1.7571	1.7284	0.0286991
ENSG00000198874	TYW1	0.00709501	1.05545	0.939354	0.116101
ENSG00000204195	AWAT1	0.00709501	1.75712	1.72871	0.0284153
ENSG00000236126	CT47A3	0.00709501	1.75787	1.72866	0.0292115
ENSG00000268629	TEX13A	0.00709501	1.75715	1.72873	0.0284213
ENSG00000068366	ACSL4	0.00714878	1.75766	1.72868	0.0289837
ENSG00000085224	ATRX	0.00714878	1.7575	1.72805	0.0294542
ENSG00000089682	RBM41	0.00714878	1.75693	1.72839	0.028542
ENSG00000101888	NXT2	0.00714878	1.75701	1.72829	0.0287216
ENSG00000102172	SMS	0.00714878	1.75767	1.72866	0.0290131
ENSG00000102178	UBL4A	0.00714878	1.757	1.72921	0.0277941
ENSG00000123572	NRK	0.00714878	1.7572	1.72833	0.0288711
ENSG00000125354	SEPTIN6	0.00714878	1.75737	1.72847	0.0288945
ENSG00000132693	CRP	0.00714878	-0.450619	-0.719372	0.268753
ENSG00000153779	TGIF2LX	0.00714878	1.75661	1.72835	0.0282581
ENSG00000171433	GLOD5	0.00714878	1.75665	1.72822	0.0284322
ENSG00000173198	CYSLTR1	0.00714878	1.75735	1.72847	0.0288754
ENSG00000176896	TCEANC	0.00714878	1.75772	1.72862	0.0291045
ENSG00000189369	GSPT2	0.00714878	1.75785	1.72832	0.0295319
ENSG00000214717	ZBED1	0.00714878	1.75683	1.72749	0.0293393
ENSG00000237671	GAGE12C	0.00714878	1.75782	1.72862	0.0291922
ENSG00000269586	CT45A10	0.00714878	1.75765	1.72875	0.0288951
ENSG00000283594	FAM236C	0.00714878	1.75624	1.72792	0.0283253
ENSG00000005302	MSL3	0.00720291	1.75716	1.72783	0.0293259
ENSG00000015285	WAS	0.00720291	1.75738	1.72804	0.0293424
ENSG00000065361	ERBB3	0.00720291	-0.084411	-0.306828	0.222417
ENSG00000069509	FUNDC1	0.00720291	1.75751	1.72878	0.0287266
ENSG00000072315	TRPC5	0.00720291	1.75811	1.72861	0.0294989
ENSG00000094631	HDAC6	0.00720291	1.75714	1.72806	0.0290865
ENSG00000102362	SYTL4	0.00720291	1.75694	1.72882	0.0281249
ENSG00000102385	DRP2	0.00720291	1.75757	1.72872	0.0288465
ENSG00000124343	XG	0.00720291	1.75691	1.7286	0.0283075
ENSG00000126010	GRPR	0.00720291	1.75774	1.72905	0.0286895
ENSG00000147100	SLC16A2	0.00720291	1.75786	1.72879	0.0290719
ENSG00000189252	SPANXN3	0.00720291	1.75734	1.72883	0.0285048
ENSG00000077713	SLC25A43	0.00725741	1.75768	1.72892	0.0287607
ENSG00000101911	PRPS2	0.00725741	1.75762	1.72858	0.0290367
ENSG00000102103	PQBP1	0.00725741	1.75632	1.72809	0.0282335
ENSG00000102158	MAGT1	0.00725741	1.75705	1.72813	0.0289133
ENSG00000130021	PUDP	0.00725741	1.75718	1.72841	0.0287729
ENSG00000134595	SOX3	0.00725741	1.75744	1.72858	0.0288561
ENSG00000156261	CCT8	0.00725741	0.614859	0.460787	0.154073
ENSG00000166160	OPN1MW2	0.00725741	1.75779	1.7288	0.0289966
ENSG00000169093	ASMTL	0.00725741	1.75677	1.72794	0.0288353
ENSG00000178947	SMIM10L2A	0.00725741	1.75791	1.72933	0.0285763
ENSG00000179300	RTL3	0.00725741	1.75728	1.72803	0.0292444
ENSG00000188153	COL4A5	0.00725741	1.75692	1.72802	0.0289039
ENSG00000277203	F8A1	0.00725741	1.75756	1.72824	0.0293198
ENSG00000011677	GABRA3	0.00731228	1.75761	1.72881	0.028793
ENSG00000063587	ZNF275	0.00731228	1.75748	1.72854	0.0289382
ENSG00000068354	TBC1D25	0.00731228	1.75687	1.72853	0.0283403
ENSG00000071553	ATP6AP1	0.00731228	1.75731	1.72868	0.0286245
ENSG00000078596	ITM2A	0.00731228	1.75797	1.72893	0.0290407
ENSG00000101825	MXRA5	0.00731228	1.75802	1.72881	0.0292087
ENSG00000101940	WDR13	0.00731228	1.75729	1.72855	0.0287396
ENSG00000120280	TASL	0.00731228	1.75714	1.72869	0.0284531
ENSG00000123560	PLP1	0.00731228	1.7575	1.72896	0.0285387
ENSG00000126953	TIMM8A	0.00731228	1.75701	1.72814	0.0288673
ENSG00000131080	EDA2R	0.00731228	1.75763	1.72876	0.0288662
ENSG00000151365	THRSP	0.00731228	-0.97446	-1.27342	0.298959
ENSG00000184205	TSPYL2	0.00731228	1.75727	1.72846	0.0288043
ENSG00000204382	XAGE1B	0.00731228	1.75728	1.72835	0.0289317
ENSG00000268104	SLC6A14	0.00731228	1.75787	1.72875	0.0291203
ENSG00000274588	DGKK	0.00731228	1.75775	1.72831	0.0294391
ENSG00000274791	F8A2	0.00731228	1.7572	1.72792	0.0292767
ENSG00000005893	LAMP2	0.00736753	1.75762	1.72883	0.0287897
ENSG00000047648	ARHGAP6	0.00736753	1.75703	1.72818	0.0288446
ENSG00000056277	ZNF280C	0.00736753	1.75807	1.72889	0.0291877
ENSG00000102053	ZC3H12B	0.00736753	1.75771	1.72871	0.0289977
ENSG00000110887	DAO	0.00736753	-0.693011	-0.935916	0.242905
ENSG00000147059	SPIN2A	0.00736753	1.75744	1.72859	0.0288553
ENSG00000152219	ARL14EP	0.00736753	-0.0163309	-0.209456	0.193125
ENSG00000169057	MECP2	0.00736753	1.75724	1.72897	0.0282678
ENSG00000186310	NAP1L3	0.00736753	1.75724	1.72863	0.0286147
ENSG00000212747	RTL8B	0.00736753	1.75738	1.72884	0.0285404
ENSG00000228517	CT47A7	0.00736753	1.75774	1.72803	0.0297028
ENSG00000268447	SSX2B	0.00736753	1.75666	1.72786	0.0288071
ENSG00000017483	SLC38A5	0.00742314	1.75722	1.72879	0.0284249
ENSG00000018610	STEEP1	0.00742314	1.75694	1.7283	0.0286339
ENSG00000067992	PDK3	0.00742314	1.7574	1.72852	0.0288887
ENSG00000126016	AMOT	0.00742314	1.75755	1.7289	0.0286438
ENSG00000130052	STARD8	0.00742314	1.75701	1.72852	0.0284896
ENSG00000133142	TCEAL4	0.00742314	1.75735	1.72873	0.0286227
ENSG00000157315	TMED6	0.00742314	-0.370936	-0.571824	0.200889
ENSG00000158639	PAGE5	0.00742314	1.75792	1.72912	0.028792
ENSG00000172476	RAB40A	0.00742314	1.75734	1.72855	0.0287896
ENSG00000182872	RBM10	0.00742314	1.75685	1.72797	0.0288786
ENSG00000182890	GLUD2	0.00742314	1.75703	1.72792	0.0291084
ENSG00000197779	ZNF81	0.00742314	1.75762	1.72912	0.0285019
ENSG00000205542	TMSB4X	0.00742314	1.75709	1.72899	0.0280984
ENSG00000205642	VCX3B	0.00742314	1.75725	1.72892	0.0283291
ENSG00000008056	SYN1	0.00747914	1.75756	1.72812	0.0294472
ENSG00000068394	GPKOW	0.00747914	1.75782	1.72889	0.0289268
ENSG00000071859	FAM50A	0.00747914	1.7576	1.7288	0.0287956
ENSG00000119285	HEATR1	0.00747914	0.409806	0.236787	0.173019
ENSG00000123584	MAGEA9	0.00747914	1.75765	1.72918	0.0284676
ENSG00000130385	BMP15	0.00747914	1.75729	1.72856	0.0287287
ENSG00000130988	RGN	0.00747914	1.75798	1.72895	0.0290258
ENSG00000131724	IL13RA1	0.00747914	1.75698	1.7276	0.0293762
ENSG00000147127	RAB41	0.00747914	1.7581	1.72946	0.0286423
ENSG00000184083	FAM120C	0.00747914	1.75693	1.72811	0.0288205
ENSG00000184867	ARMCX2	0.00747914	1.75797	1.72963	0.0283472
ENSG00000205755	CRLF2	0.00747914	1.75618	1.72754	0.0286411
ENSG00000225110	PNMA6F	0.00747914	1.75734	1.72869	0.0286482
ENSG00000268350	FAM156A	0.00747914	1.75697	1.72825	0.0287191
ENSG00000268940	CT45A1	0.00747914	1.75799	1.72879	0.0292021
ENSG00000102003	SYP	0.00753551	1.75763	1.72853	0.0291055
ENSG00000102239	BRS3	0.00753551	1.75665	1.72773	0.028922
ENSG00000133138	TBC1D8B	0.00753551	1.758	1.72898	0.0290262
ENSG00000147118	ZNF182	0.00753551	1.75702	1.72872	0.028307
ENSG00000155008	APOOL	0.00753551	1.7579	1.72949	0.0284086
ENSG00000165194	PCDH19	0.00753551	1.75739	1.72883	0.0285569
ENSG00000171759	PAH	0.00753551	-0.970487	-1.26014	0.289654
ENSG00000181544	FANCB	0.00753551	1.75678	1.7279	0.0288819
ENSG00000198173	FAM47C	0.00753551	1.75671	1.72837	0.0283387
ENSG00000243978	RTL9	0.00753551	1.75699	1.72839	0.0286018
ENSG00000269405	NXF2	0.00753551	1.75745	1.72927	0.0281817
ENSG00000003096	KLHL13	0.00759226	1.75731	1.72804	0.0292705
ENSG00000101892	ATP1B4	0.00759226	1.75768	1.72912	0.0285593
ENSG00000120500	ARR3	0.00759226	1.75653	1.72817	0.0283574
ENSG00000123575	FAM199X	0.00759226	1.75659	1.72849	0.0280993
ENSG00000147394	ZNF185	0.00759226	1.7577	1.72883	0.0288739
ENSG00000184343	SRPK3	0.00759226	1.75717	1.72856	0.0286079
ENSG00000188408	MAGEB5	0.00759226	1.75798	1.72848	0.0294933
ENSG00000189186	DCAF8L2	0.00759226	1.75716	1.72916	0.028
ENSG00000196507	TCEAL3	0.00759226	1.75791	1.72903	0.0288864
ENSG00000196526	AFAP1	0.00759226	-0.147276	-0.366019	0.218743
ENSG00000214274	ANG	0.00759226	-0.692341	-0.953333	0.260992
ENSG00000224440	CXorf51A	0.00759226	1.75661	1.72768	0.0289249
ENSG00000116785	CFHR3	0.00764939	0.235061	-0.00263533	0.237697
ENSG00000123570	RAB9B	0.00764939	1.75739	1.72886	0.0285286
ENSG00000134376	CRB1	0.00764939	-0.509914	-0.740261	0.230348
ENSG00000164096	C4orf3	0.00764939	0.392075	0.262071	0.130004
ENSG00000198455	ZXDB	0.00764939	1.75667	1.72833	0.0283391
ENSG00000268994	FAM236B	0.00764939	1.75701	1.72834	0.0286756
ENSG00000067829	IDH3G	0.00770691	1.75655	1.72785	0.0287022
ENSG00000080561	MID2	0.00770691	1.75776	1.72961	0.0281505
ENSG00000133135	RNF128	0.00770691	1.75791	1.72891	0.0290057
ENSG00000155659	VSIG4	0.00770691	1.75727	1.72799	0.0292776
ENSG00000155959	VBP1	0.00770691	1.75774	1.72827	0.0294715
ENSG00000159182	PRAC1	0.00770691	-1.09166	-1.34732	0.255664
ENSG00000182220	ATP6AP2	0.00770691	1.75707	1.7288	0.0282763
ENSG00000187682	ERAS	0.00770691	1.75737	1.7293	0.0280784
ENSG00000198918	RPL39	0.00770691	1.75688	1.72844	0.0284331
ENSG00000234068	PAGE2	0.00770691	1.75727	1.72902	0.0282491
ENSG00000101343	CRNKL1	0.00776482	0.601858	0.454505	0.147353
ENSG00000102128	RAB40AL	0.00776482	1.75714	1.72926	0.0278842
ENSG00000122824	NUDT10	0.00776482	1.75728	1.72863	0.0286448
ENSG00000123165	ACTRT1	0.00776482	1.75565	1.72738	0.0282698
ENSG00000130066	SAT1	0.00776482	1.75677	1.72803	0.0287345
ENSG00000152591	DSPP	0.00776482	-0.844868	-1.13014	0.285274
ENSG00000155622	XAGE2	0.00776482	1.75725	1.72842	0.0288217
ENSG00000156709	AIFM1	0.00776482	1.7564	1.72808	0.0283216
ENSG00000165288	BRWD3	0.00776482	1.75674	1.7287	0.0280398
ENSG00000175556	LONRF3	0.00776482	1.75761	1.72949	0.0281217
ENSG00000185010	F8	0.00776482	1.75719	1.72817	0.0290134
ENSG00000188419	CHM	0.00776482	1.75654	1.72761	0.0289353
ENSG00000076716	GPC4	0.00782312	1.75704	1.72864	0.028397
ENSG00000101842	VSIG1	0.00782312	1.75708	1.72792	0.0291605
ENSG00000101868	POLA1	0.00782312	1.75666	1.72898	0.0276831
ENSG00000102144	PGK1	0.00782312	1.75801	1.72909	0.0289264
ENSG00000147144	CCDC120	0.00782312	1.75705	1.7284	0.0286488
ENSG00000182489	XKRX	0.00782312	1.75729	1.7289	0.0283919
ENSG00000186471	AKAP14	0.00782312	1.75669	1.72796	0.0287247
ENSG00000269502	DMRTC1	0.00782312	1.7572	1.72824	0.0289684
ENSG00000047365	ARAP2	0.00788181	0.109198	-0.0643701	0.173568
ENSG00000101935	AMMECR1	0.00788181	1.75812	1.72948	0.0286407
ENSG00000102054	RBBP7	0.00788181	1.75758	1.72902	0.0285608
ENSG00000102349	KLF8	0.00788181	1.75789	1.72851	0.0293787
ENSG00000114491	UMPS	0.00788181	0.192249	0.0109815	0.181267
ENSG00000123594	ATXN3L	0.00788181	1.7574	1.72885	0.0285569
ENSG00000126950	TMEM35A	0.00788181	1.75755	1.7289	0.0286517
ENSG00000158290	CUL4B	0.00788181	1.75658	1.72848	0.0281001
ENSG00000160602	NEK8	0.00788181	0.689194	0.56278	0.126414
ENSG00000165704	HPRT1	0.00788181	1.75726	1.72859	0.0286695
ENSG00000166707	ZCCHC18	0.00788181	1.75761	1.72882	0.0287928
ENSG00000169188	APEX2	0.00788181	1.75746	1.72899	0.0284758
ENSG00000171054	OR13H1	0.00788181	1.7575	1.72931	0.0281951
ENSG00000178105	DDX10	0.00788181	0.617728	0.47211	0.145618
ENSG00000184675	AMER1	0.00788181	1.75782	1.72953	0.0282872
ENSG00000184831	APOO	0.00788181	1.75677	1.72883	0.0279406
ENSG00000213390	ARHGAP19	0.00788181	0.598444	0.446691	0.151753
ENSG00000102387	TAF7L	0.00794089	1.75708	1.72853	0.0285512
ENSG00000183918	SH2D1A	0.00794089	1.75722	1.72852	0.0287016
ENSG00000203989	RHOXF2B	0.00794089	1.75681	1.72889	0.0279226
ENSG00000079482	OPHN1	0.00800037	1.75753	1.72892	0.0286164
ENSG00000089101	CFAP61	0.00800037	0.598306	0.447462	0.150844
ENSG00000102409	BEX4	0.00800037	1.75639	1.728	0.0283835
ENSG00000119906	SLF2	0.00800037	0.641645	0.508819	0.132826
ENSG00000147162	OGT	0.00800037	1.75746	1.72825	0.0292106
ENSG00000180210	F2	0.00800037	-1.41586	-1.70841	0.292553
ENSG00000183631	PRR32	0.00800037	1.75693	1.72877	0.0281595
ENSG00000183837	PNMA3	0.00800037	1.75709	1.72891	0.0281837
ENSG00000187243	MAGED4B	0.00800037	1.75659	1.72853	0.0280608
ENSG00000086717	PPEF1	0.00806024	1.75652	1.72834	0.0281727
ENSG00000101811	CSTF2	0.00806024	1.75655	1.72816	0.0283893
ENSG00000101986	ABCD1	0.00806024	1.75662	1.72809	0.0285307
ENSG00000158164	TMSB15A	0.00806024	1.75702	1.72849	0.028538
ENSG00000175809	CBLL2	0.00806024	1.75776	1.72911	0.028652
ENSG00000215301	DDX3X	0.00806024	1.75709	1.729	0.028087
ENSG00000247746	USP51	0.00806024	1.75727	1.72911	0.0281614
ENSG00000043514	TRIT1	0.00812052	0.152899	-0.0330462	0.185945
ENSG00000101883	RHOXF1	0.00812052	1.75689	1.72858	0.0283103
ENSG00000102390	PBDC1	0.00812052	1.75716	1.72866	0.0285052
ENSG00000126752	SSX1	0.00812052	1.75716	1.72839	0.0287712
ENSG00000130055	GDPD2	0.00812052	1.75637	1.7285	0.0278651
ENSG00000131721	RHOXF2	0.00812052	1.75692	1.72877	0.0281529
ENSG00000147036	LANCL3	0.00812052	1.75704	1.7285	0.0285398
ENSG00000147255	IGSF1	0.00812052	1.75689	1.72817	0.0287213
ENSG00000173674	EIF1AX	0.00812052	1.75716	1.7289	0.0282563
ENSG00000182195	LDOC1	0.00812052	1.7569	1.72913	0.0277669
ENSG00000198689	SLC9A6	0.00812052	1.75707	1.72898	0.0280975
ENSG00000198798	MAGEB3	0.00812052	1.75709	1.72854	0.0285534
ENSG00000215269	GAGE12G	0.00812052	1.75709	1.72899	0.028099
ENSG00000251192	ZNF674	0.00812052	1.75762	1.72861	0.0290133
ENSG00000067842	ATP2B3	0.0081812	1.75661	1.72826	0.0283427
ENSG00000068400	GRIPAP1	0.0081812	1.75719	1.72858	0.0286067
ENSG00000089820	ARHGAP4	0.0081812	1.75703	1.72842	0.0286152
ENSG00000101951	PAGE4	0.0081812	1.75718	1.72859	0.028599
ENSG00000102001	CACNA1F	0.0081812	1.75777	1.72894	0.0288271
ENSG00000129460	NGDN	0.0081812	0.696883	0.558679	0.138204
ENSG00000133114	GPALPP1	0.0081812	0.168144	-0.0426889	0.210832
ENSG00000147003	CLTRN	0.0081812	1.7567	1.72895	0.0277466
ENSG00000147274	RBMX	0.0081812	1.7574	1.7287	0.0287033
ENSG00000165175	MID1IP1	0.0081812	1.75716	1.72855	0.0286132
ENSG00000171489	SPACA5	0.0081812	1.75775	1.72918	0.0285714
ENSG00000172508	CARNS1	0.0081812	0.210221	0.00674914	0.203471
ENSG00000179222	MAGED1	0.0081812	1.75665	1.728	0.0286528
ENSG00000184515	BEX5	0.0081812	1.75627	1.72773	0.0285352
ENSG00000186329	TMEM212	0.0081812	-0.252327	-0.519235	0.266908
ENSG00000188917	TRMT2B	0.0081812	1.75717	1.72874	0.0284318
ENSG00000189023	MAGEB16	0.0081812	1.75751	1.72891	0.0286048
ENSG00000196338	NLGN3	0.0081812	1.75795	1.7289	0.0290481
ENSG00000197976	AKAP17A	0.0081812	1.75733	1.72928	0.0280418
ENSG00000228836	CT45A5	0.0081812	1.75715	1.72895	0.0281988
ENSG00000102010	BMX	0.00824229	1.75702	1.7284	0.0286258
ENSG00000102383	ZDHHC15	0.00824229	1.75696	1.72805	0.0289007
ENSG00000137337	MDC1	0.00824229	0.803607	0.661118	0.142489
ENSG00000157502	PWWP3B	0.00824229	1.75718	1.72888	0.0282988
ENSG00000171659	GPR34	0.00824229	1.75758	1.72877	0.0288085
ENSG00000178605	GTPBP6	0.00824229	1.75763	1.72917	0.0284632
ENSG00000183434	TFDP3	0.00824229	1.75701	1.72845	0.0285599
ENSG00000186462	NAP1L2	0.00824229	1.75751	1.72864	0.0288716
ENSG00000197021	EOLA2	0.00824229	1.75758	1.72889	0.0286866
ENSG00000197620	EOLA1	0.00824229	1.7575	1.72915	0.0283424
ENSG00000241476	SSX2	0.00824229	1.75756	1.72847	0.0290906
ENSG00000102007	PLP2	0.00830379	1.75685	1.72881	0.0280349
ENSG00000130234	ACE2	0.00830379	1.75702	1.72848	0.0285379
ENSG00000136114	THSD1	0.00830379	-0.551211	-0.758799	0.207589
ENSG00000147119	CHST7	0.00830379	1.75745	1.72887	0.0285762
ENSG00000147234	FRMPD3	0.00830379	1.75721	1.72911	0.0280978
ENSG00000171004	HS6ST2	0.00830379	1.757	1.72884	0.0281533
ENSG00000196653	ZNF502	0.00830379	-0.122592	-0.365415	0.242823
ENSG00000205809	KLRC2	0.00830379	-0.845842	-1.24019	0.394346
ENSG00000131828	PDHA1	0.00836569	1.75767	1.72914	0.0285252
ENSG00000134597	RBMX2	0.00836569	1.75678	1.72861	0.0281653
ENSG00000147065	MSN	0.00836569	1.75704	1.72889	0.0281489
ENSG00000158578	ALAS2	0.00836569	1.75702	1.72894	0.0280782
ENSG00000160932	LY6E	0.00836569	-0.369946	-0.623303	0.253357
ENSG00000168116	KIAA1586	0.00836569	0.347194	0.191431	0.155763
ENSG00000196998	WDR45	0.00836569	1.75737	1.72962	0.0277559
ENSG00000235699	CXorf51B	0.00836569	1.75639	1.72763	0.028758
ENSG00000276547	PCDHGB5	0.00836569	-0.268465	-0.481564	0.213099
ENSG00000010379	SLC6A13	0.00842801	-0.789348	-1.0521	0.262755
ENSG00000102230	PCYT1B	0.00842801	1.75644	1.72814	0.0283001
ENSG00000130224	LRCH2	0.00842801	1.75618	1.72779	0.0283884
ENSG00000157399	ARSL	0.00842801	1.75679	1.72854	0.0282543
ENSG00000165186	PTCHD1	0.00842801	1.75646	1.72822	0.0282426
ENSG00000165509	MAGEC3	0.00842801	1.75659	1.72848	0.0281113
ENSG00000167393	PPP2R3B	0.00842801	1.75782	1.72912	0.0286962
ENSG00000168939	SPRY3	0.00842801	1.75746	1.72853	0.0289229
ENSG00000177575	CD163	0.00842801	-0.0225497	-0.237075	0.214525
ENSG00000204379	XAGE1A	0.00842801	1.75636	1.72828	0.0280767
ENSG00000101871	MID1	0.00849074	1.75705	1.72911	0.0279391
ENSG00000101972	STAG2	0.00849074	1.75695	1.72914	0.0278111
ENSG00000102384	CENPI	0.00849074	1.75712	1.72857	0.0285466
ENSG00000137054	POLR1E	0.00849074	0.296476	0.116017	0.180459
ENSG00000146938	NLGN4X	0.00849074	1.75643	1.72893	0.0274973
ENSG00000169239	CA5B	0.00849074	1.75637	1.72834	0.0280349
ENSG00000175718	RBMXL3	0.00849074	1.75734	1.72949	0.0278459
ENSG00000177189	RPS6KA3	0.00849074	1.7569	1.72838	0.028515
ENSG00000182378	PLCXD1	0.00849074	1.75728	1.72908	0.028201
ENSG00000187516	H2AP	0.00849074	1.75601	1.72832	0.0276919
ENSG00000189326	SPANXN4	0.00849074	1.75686	1.72882	0.0280369
ENSG00000226372	DCAF8L1	0.00849074	1.75684	1.72922	0.0276213
ENSG00000102057	KCND1	0.00855389	1.75684	1.72915	0.0276855
ENSG00000183337	BCOR	0.00855389	1.75777	1.72923	0.0285401
ENSG00000204086	RPA4	0.00855389	1.7568	1.72874	0.028065
ENSG00000235961	PNMA6A	0.00855389	1.75701	1.72898	0.0280278
ENSG00000236362	GAGE12F	0.00855389	1.75744	1.72912	0.0283215
ENSG00000277535	CT47C1	0.00855389	1.75699	1.72842	0.0285704
ENSG00000102055	PPP1R2C	0.00861746	1.75745	1.72868	0.0287709
ENSG00000110328	GALNT18	0.00861746	-0.248564	-0.489049	0.240484
ENSG00000165168	CYBB	0.00861746	1.75714	1.72914	0.0280027
ENSG00000165795	NDRG2	0.00861746	-0.0130629	-0.225863	0.2128
ENSG00000182798	MAGEB17	0.00861746	1.7578	1.72929	0.0285054
ENSG00000186787	SPIN2B	0.00861746	1.75692	1.72892	0.0280045
ENSG00000187758	ADH1A	0.00861746	-0.222694	-0.463625	0.24093
ENSG00000196924	FLNA	0.00861746	1.75718	1.72922	0.027966
ENSG00000198354	DCAF12L2	0.00861746	1.75654	1.72832	0.0282165
ENSG00000198930	CSAG1	0.00861746	1.75745	1.72859	0.0288561
ENSG00000277745	H2AB3	0.00861746	1.75724	1.72889	0.0283488
ENSG00000042753	AP2S1	0.00868145	0.318412	0.160555	0.157857
ENSG00000057593	F7	0.00868145	-0.302428	-0.483261	0.180834
ENSG00000063601	MTMR1	0.00868145	1.75668	1.72839	0.0282847
ENSG00000072501	SMC1A	0.00868145	1.75639	1.72837	0.0280199
ENSG00000123561	SERPINA7	0.00868145	1.75648	1.72864	0.0278409
ENSG00000125962	ARMCX5	0.00868145	1.75794	1.72893	0.029013
ENSG00000147121	KRBOX4	0.00868145	1.75788	1.72946	0.0284192
ENSG00000149970	CNKSR2	0.00868145	1.75764	1.72888	0.028766
ENSG00000184481	FOXO4	0.00868145	1.75698	1.72872	0.0282576
ENSG00000198088	NUP62CL	0.00868145	1.75696	1.72912	0.0278432
ENSG00000204116	CHIC1	0.00868145	1.75683	1.72864	0.0281889
ENSG00000101890	GUCY2F	0.00874587	1.75635	1.72826	0.0280885
ENSG00000102125	TAFAZZIN	0.00874587	1.75705	1.72861	0.0284415
ENSG00000126903	SLC10A3	0.00874587	1.75825	1.72913	0.0291149
ENSG00000136487	GH2	0.00874587	-0.61949	-0.86413	0.24464
ENSG00000147164	SNX12	0.00874587	1.75669	1.72911	0.0275735
ENSG00000164122	ASB5	0.00874587	-0.280764	-0.515556	0.234792
ENSG00000171402	XAGE3	0.00874587	1.75756	1.72943	0.0281269
ENSG00000174460	ZCCHC12	0.00874587	1.75666	1.72814	0.0285221
ENSG00000188706	ZDHHC9	0.00874587	1.75671	1.72838	0.02833
ENSG00000102359	SRPX2	0.00881071	1.75753	1.7294	0.0281338
ENSG00000125675	GRIA3	0.00881071	1.75695	1.72884	0.0281098
ENSG00000134594	RAB33A	0.00881071	1.75702	1.72886	0.0281596
ENSG00000164828	SUN1	0.00881071	-0.355044	-0.56832	0.213276
ENSG00000174225	ARL13A	0.00881071	1.75717	1.72904	0.0281308
ENSG00000183690	EFHC2	0.00881071	1.75681	1.72876	0.0280506
ENSG00000184905	TCEAL2	0.00881071	1.75735	1.72946	0.0278827
ENSG00000203879	GDI1	0.00881071	1.75702	1.72861	0.0284122
ENSG00000203950	RTL8A	0.00881071	1.75768	1.72894	0.0287358
ENSG00000224659	GAGE12J	0.00881071	1.75687	1.72895	0.0279224
ENSG00000101849	TBL1X	0.00887598	1.75642	1.7282	0.0282274
ENSG00000102287	GABRE	0.00887598	1.75719	1.72862	0.0285774
ENSG00000104490	NCALD	0.00887598	-0.704997	-0.985219	0.280222
ENSG00000165694	FRMD7	0.00887598	1.75738	1.7285	0.0288732
ENSG00000170965	PLAC1	0.00887598	1.75763	1.7291	0.0285227
ENSG00000180815	MAP3K15	0.00887598	1.75694	1.72803	0.0289134
ENSG00000186470	BTN3A2	0.00887598	0.555133	0.426474	0.128659
ENSG00000215274	GAGE10	0.00887598	1.7573	1.72976	0.0275395
ENSG00000268902	CSAG2	0.00887598	1.75659	1.72873	0.0278612
ENSG00000085185	BCORL1	0.00894168	1.75612	1.72847	0.0276509
ENSG00000106809	OGN	0.00894168	0.135399	-0.0902467	0.225645
ENSG00000144362	PHOSPHO2	0.00894168	0.350431	0.182922	0.167509
ENSG00000283644	ETDC	0.00894168	1.7567	1.72867	0.0280284
ENSG00000067445	TRO	0.00900782	1.7568	1.72851	0.0282831
ENSG00000165359	INTS6L	0.00900782	1.75652	1.72869	0.0278341
ENSG00000182583	VCX	0.00900782	1.75797	1.72943	0.0285432
ENSG00000196368	NUDT11	0.00900782	1.75675	1.72845	0.0283042
ENSG00000268738	HSFX2	0.00900782	1.75725	1.72852	0.0287308
ENSG00000284234	TAF11L5	0.00900782	1.75729	1.7282	0.0290877
ENSG00000029993	HMGB3	0.00907439	1.75738	1.72899	0.0283921
ENSG00000123728	RAP2C	0.00907439	1.75667	1.72878	0.0278857
ENSG00000134627	PIWIL4	0.00907439	-0.345847	-0.602578	0.256731
ENSG00000147231	RADX	0.00907439	1.75712	1.72868	0.0284354
ENSG00000188243	COMMD6	0.00907439	0.33061	0.147223	0.183388
ENSG00000196976	LAGE3	0.00907439	1.75692	1.72953	0.0273851
ENSG00000215113	CXorf49B	0.00907439	1.75647	1.72791	0.0285635
ENSG00000243279	PRAF2	0.00907439	1.75682	1.72899	0.0278319
ENSG00000267978	MAGEA9B	0.00907439	1.75637	1.72875	0.0276223
ENSG00000178295	GEN1	0.00914141	0.358171	0.17192	0.186251
ENSG00000186810	CXCR3	0.00914141	1.75781	1.72923	0.0285845
ENSG00000047597	XK	0.00920886	1.75687	1.7294	0.0274745
ENSG00000078589	P2RY10	0.00920886	1.75728	1.72897	0.0283138
ENSG00000109270	LAMTOR3	0.00920886	0.600116	0.457016	0.143099
ENSG00000187231	SESTD1	0.00920886	0.349403	0.191045	0.158358
ENSG00000265681	RPL17	0.00920886	0.495754	0.314822	0.180933
ENSG00000077264	PAK3	0.00927676	1.75684	1.72924	0.0276089
ENSG00000142273	CBLC	0.00927676	-0.267846	-0.46128	0.193434
ENSG00000147099	HDAC8	0.00927676	1.75716	1.72894	0.0282235
ENSG00000158813	EDA	0.00927676	1.75582	1.72819	0.0276318
ENSG00000182983	ZNF662	0.00927676	-0.63225	-0.803838	0.171589
ENSG00000101928	MOSPD1	0.0093451	1.757	1.72872	0.0282762
ENSG00000120662	MTRF1	0.0093451	0.502501	0.338225	0.164276
ENSG00000138095	LRPPRC	0.0093451	0.481999	0.314807	0.167192
ENSG00000186889	TMEM17	0.0093451	0.370422	0.195983	0.174439
ENSG00000005889	ZFX	0.00941389	1.7573	1.72848	0.0288185
ENSG00000102096	PIM2	0.00941389	1.75719	1.729	0.028197
ENSG00000106536	POU6F2	0.00941389	-0.691019	-0.979046	0.288027
ENSG00000166432	ZMAT1	0.00941389	1.75697	1.72867	0.0282958
ENSG00000166681	BEX3	0.00941389	1.75717	1.72864	0.0285242
ENSG00000169100	SLC25A6	0.00941389	1.75741	1.72889	0.0285183
ENSG00000170412	GPRC5C	0.00941389	-0.277141	-0.461341	0.1842
ENSG00000181433	SAGE1	0.00941389	1.75775	1.72987	0.0278859
ENSG00000179083	FAM133A	0.00948314	1.75728	1.72902	0.0282599
ENSG00000182518	VCF2	0.00948314	1.75726	1.7288	0.0284637
ENSG00000044446	PHKA2	0.00955284	1.75746	1.7289	0.0285558
ENSG00000122145	TBX22	0.00955284	1.75666	1.72918	0.027481
ENSG00000130821	SLC6A8	0.00955284	1.75677	1.72868	0.0280907
ENSG00000131831	RAI2	0.00955284	1.75716	1.72957	0.02759
ENSG00000156925	ZIC3	0.00955284	1.75788	1.72901	0.0288748
ENSG00000160131	VMA21	0.00955284	1.75677	1.729	0.0277702
ENSG00000165259	HDX	0.00955284	1.75637	1.72882	0.0275549
ENSG00000165478	HEPACAM	0.00955284	-1.10815	-1.38754	0.279389
ENSG00000165370	GPR101	0.00962299	1.75668	1.72869	0.0279965
ENSG00000105865	DUS4L	0.00969361	0.340913	0.183211	0.157702
ENSG00000124429	POF1B	0.00969361	1.75711	1.72927	0.0278436
ENSG00000133134	BEX2	0.00969361	1.75679	1.7286	0.0281913
ENSG00000139133	ALG10	0.00969361	0.388079	0.21272	0.175359
ENSG00000157111	TMEM171	0.00969361	-0.547577	-0.765869	0.218292
ENSG00000204363	SPANXN5	0.00969361	1.7565	1.7283	0.0281988
ENSG00000101981	F9	0.00976468	1.75753	1.72891	0.0286193
ENSG00000125775	SDCBP2	0.00976468	-0.636959	-0.860836	0.223877
ENSG00000164953	TMEM67	0.00976468	0.311535	0.137412	0.174122
ENSG00000171217	CLDN20	0.00976468	-0.72364	-0.957708	0.234068
ENSG00000278705	H4C2	0.00976468	0.701959	0.563401	0.138558
ENSG00000283697	HSFX3	0.00976468	1.75727	1.72905	0.0282165
ENSG00000125246	CLYBL	0.00983622	0.606167	0.475235	0.130932
ENSG00000137804	NUSAP1	0.00983622	0.338463	0.191236	0.147227
ENSG00000196139	AKR1C3	0.00983622	0.0956082	-0.116354	0.211962
ENSG00000164211	STARD4	0.00990823	0.00637825	-0.204551	0.210929
ENSG00000102317	RBM3	0.0099807	1.75649	1.72838	0.0281173
ENSG00000131264	CDX4	0.0099807	1.75661	1.72895	0.02766
